# Supplementary material for: Atomic view of the histidine environment stabilizing higher-pH conformations of pH-dependent proteins
Source: Nat Commun. 2015 Jul 20;6:7771. doi: 10.1038/ncomms8771 (PMC4518280; doi:10.1038/ncomms8771)
Supplement: Supplementary Data 1 — Atomic coordinates of the low pH nanotube structure [file ncomms8771-s3.txt]

HETATM    1  N   PCA A   1      14.628 -33.956 -16.970  0.00  0.00      0    N  
HETATM    2  CA  PCA A   1      15.309 -33.294 -15.798  0.00  0.00      0    C  
HETATM    3  C   PCA A   1      14.524 -33.598 -14.527  0.00  0.00      0    C  
HETATM    4  O   PCA A   1      14.256 -32.684 -13.782  0.00  0.00      0    O  
HETATM    5  CB  PCA A   1      15.260 -31.820 -16.246  0.00  0.00      0    C  
HETATM    6  CG  PCA A   1      13.873 -31.627 -16.880  0.00  0.00      0    C  
HETATM    7  CD  PCA A   1      13.618 -33.028 -17.388  0.00  0.00      0    C  
HETATM    8  OE  PCA A   1      12.674 -33.377 -18.055  0.00  0.00      0    O  
ATOM      9  N   HIS A   2      14.135 -34.872 -14.166  0.00  0.00      0    N  
ATOM     10  CA  HIS A   2      12.820 -35.456 -14.348  0.00  0.00      0    C  
ATOM     11  C   HIS A   2      12.395 -36.305 -13.139  0.00  0.00      0    C  
ATOM     12  O   HIS A   2      11.276 -36.760 -13.062  0.00  0.00      0    O  
ATOM     13  CB  HIS A   2      12.893 -36.417 -15.549  0.00  0.00      0    C  
ATOM     14  CG  HIS A   2      11.574 -37.068 -15.813  0.00  0.00      0    C  
ATOM     15  CD2 HIS A   2      10.479 -36.477 -16.436  0.00  0.00      0    C  
ATOM     16  ND1 HIS A   2      11.246 -38.327 -15.470  0.00  0.00      0    N  
ATOM     17  CE1 HIS A   2       9.984 -38.463 -15.904  0.00  0.00      0    C  
ATOM     18  NE2 HIS A   2       9.473 -37.366 -16.486  0.00  0.00      0    N  
ATOM     19  N   TRP A   3      13.416 -36.672 -12.282  0.00  0.00      0    N  
ATOM     20  CA  TRP A   3      13.286 -37.749 -11.306  0.00  0.00      0    C  
ATOM     21  C   TRP A   3      13.240 -37.187  -9.886  0.00  0.00      0    C  
ATOM     22  O   TRP A   3      12.917 -36.036  -9.707  0.00  0.00      0    O  
ATOM     23  CB  TRP A   3      14.443 -38.749 -11.516  0.00  0.00      0    C  
ATOM     24  CG  TRP A   3      14.372 -39.317 -12.904  0.00  0.00      0    C  
ATOM     25  CD1 TRP A   3      15.163 -38.983 -14.007  0.00  0.00      0    C  
ATOM     26  CD2 TRP A   3      13.476 -40.267 -13.391  0.00  0.00      0    C  
ATOM     27  CE2 TRP A   3      13.766 -40.391 -14.749  0.00  0.00      0    C  
ATOM     28  CE3 TRP A   3      12.467 -41.012 -12.788  0.00  0.00      0    C  
ATOM     29  NE1 TRP A   3      14.749 -39.633 -15.018  0.00  0.00      0    N  
ATOM     30  CZ2 TRP A   3      13.007 -41.221 -15.569  0.00  0.00      0    C  
ATOM     31  CZ3 TRP A   3      11.718 -41.867 -13.606  0.00  0.00      0    C  
ATOM     32  CH2 TRP A   3      11.960 -41.941 -14.984  0.00  0.00      0    C  
ATOM     33  N   SER A   4      13.543 -38.042  -8.848  0.00  0.00      0    N  
ATOM     34  CA  SER A   4      13.627 -37.549  -7.487  0.00  0.00      0    C  
ATOM     35  C   SER A   4      14.391 -38.535  -6.608  0.00  0.00      0    C  
ATOM     36  O   SER A   4      14.370 -39.719  -6.840  0.00  0.00      0    O  
ATOM     37  CB  SER A   4      12.263 -37.231  -6.851  0.00  0.00      0    C  
ATOM     38  OG  SER A   4      11.528 -38.417  -6.717  0.00  0.00      0    O  
ATOM     39  N   TYR A   5      15.053 -37.953  -5.544  0.00  0.00      0    N  
ATOM     40  CA  TYR A   5      15.643 -38.749  -4.500  0.00  0.00      0    C  
ATOM     41  C   TYR A   5      15.873 -37.849  -3.288  0.00  0.00      0    C  
ATOM     42  O   TYR A   5      16.392 -36.766  -3.408  0.00  0.00      0    O  
ATOM     43  CB  TYR A   5      16.970 -39.415  -4.908  0.00  0.00      0    C  
ATOM     44  CG  TYR A   5      17.467 -40.277  -3.768  0.00  0.00      0    C  
ATOM     45  CD1 TYR A   5      18.402 -39.796  -2.845  0.00  0.00      0    C  
ATOM     46  CD2 TYR A   5      16.969 -41.572  -3.593  0.00  0.00      0    C  
ATOM     47  CE1 TYR A   5      18.805 -40.586  -1.768  0.00  0.00      0    C  
ATOM     48  CE2 TYR A   5      17.385 -42.356  -2.517  0.00  0.00      0    C  
ATOM     49  CZ  TYR A   5      18.304 -41.876  -1.581  0.00  0.00      0    C  
ATOM     50  OH  TYR A   5      18.690 -42.640  -0.524  0.00  0.00      0    O  
ATOM     51  N   TRP A   6      15.521 -38.368  -2.064  0.00  0.00      0    N  
ATOM     52  CA  TRP A   6      15.900 -37.696  -0.838  0.00  0.00      0    C  
ATOM     53  C   TRP A   6      15.168 -36.366  -0.663  0.00  0.00      0    C  
ATOM     54  O   TRP A   6      13.961 -36.334  -0.612  0.00  0.00      0    O  
ATOM     55  CB  TRP A   6      15.644 -38.655   0.334  0.00  0.00      0    C  
ATOM     56  CG  TRP A   6      16.018 -38.042   1.650  0.00  0.00      0    C  
ATOM     57  CD1 TRP A   6      17.302 -37.895   2.182  0.00  0.00      0    C  
ATOM     58  CD2 TRP A   6      15.180 -37.503   2.625  0.00  0.00      0    C  
ATOM     59  CE2 TRP A   6      16.024 -37.082   3.652  0.00  0.00      0    C  
ATOM     60  CE3 TRP A   6      13.800 -37.346   2.702  0.00  0.00      0    C  
ATOM     61  NE1 TRP A   6      17.221 -37.342   3.323  0.00  0.00      0    N  
ATOM     62  CZ2 TRP A   6      15.513 -36.483   4.799  0.00  0.00      0    C  
ATOM     63  CZ3 TRP A   6      13.282 -36.744   3.853  0.00  0.00      0    C  
ATOM     64  CH2 TRP A   6      14.127 -36.319   4.887  0.00  0.00      0    C  
ATOM     65  N   LEU A   7      15.976 -35.253  -0.537  0.00  0.00      0    N  
ATOM     66  CA  LEU A   7      15.442 -33.922  -0.298  0.00  0.00      0    C  
ATOM     67  C   LEU A   7      15.284 -33.116  -1.588  0.00  0.00      0    C  
ATOM     68  O   LEU A   7      15.136 -31.918  -1.515  0.00  0.00      0    O  
ATOM     69  CB  LEU A   7      16.313 -33.189   0.747  0.00  0.00      0    C  
ATOM     70  CG  LEU A   7      16.037 -33.606   2.205  0.00  0.00      0    C  
ATOM     71  CD1 LEU A   7      17.184 -33.145   3.125  0.00  0.00      0    C  
ATOM     72  CD2 LEU A   7      14.709 -33.020   2.721  0.00  0.00      0    C  
ATOM     73  N   ARG A   8      15.302 -33.796  -2.789  0.00  0.00      0    N  
ATOM     74  CA  ARG A   8      15.186 -33.070  -4.037  0.00  0.00      0    C  
ATOM     75  C   ARG A   8      14.252 -33.776  -5.028  0.00  0.00      0    C  
ATOM     76  O   ARG A   8      14.556 -34.851  -5.485  0.00  0.00      0    O  
ATOM     77  CB  ARG A   8      16.565 -32.798  -4.676  0.00  0.00      0    C  
ATOM     78  CG  ARG A   8      17.447 -34.047  -4.799  0.00  0.00      0    C  
ATOM     79  CD  ARG A   8      18.842 -33.766  -5.372  0.00  0.00      0    C  
ATOM     80  NE  ARG A   8      19.764 -33.464  -4.289  0.00  0.00      0    N  
ATOM     81  CZ  ARG A   8      20.290 -32.235  -4.059  0.00  0.00      0    C  
ATOM     82  NH1 ARG A   8      19.929 -31.135  -4.752  0.00  0.00      0    N1+
ATOM     83  NH2 ARG A   8      21.204 -32.084  -3.078  0.00  0.00      0    N  
HETATM   84  N   PRO A   9      13.196 -33.042  -5.536  0.00  0.00      0    N  
HETATM   85  CA  PRO A   9      12.726 -33.257  -6.892  0.00  0.00      0    C  
HETATM   86  C   PRO A   9      13.779 -32.791  -7.901  0.00  0.00      0    C  
HETATM   87  O   PRO A   9      14.145 -31.644  -7.915  0.00  0.00      0    O  
HETATM   88  CB  PRO A   9      11.476 -32.352  -6.926  0.00  0.00      0    C  
HETATM   89  CG  PRO A   9      11.055 -32.269  -5.446  0.00  0.00      0    C  
HETATM   90  CD  PRO A   9      12.401 -32.162  -4.708  0.00  0.00      0    C  
TER      91      PRO A   9 
HETATM   92  N   GLY A  10      14.277 -33.741  -8.768  0.00  0.00      0    N  
HETATM   93  CA  GLY A  10      15.174 -33.353  -9.831  0.00  0.00      0    C  
HETATM   94  C   GLY A  10      14.425 -33.241 -11.154  0.00  0.00      0    C  
HETATM   95  O   GLY A  10      14.741 -33.882 -12.128  0.00  0.00      0    O  
HETATM   96  NXT GLY A  10      13.398 -32.335 -11.212  0.00  0.00      0    N  
HETATM   97  N   PCA B   1      14.629 -24.356 -16.970  0.00  0.00      0    N  
HETATM   98  CA  PCA B   1      15.309 -23.694 -15.798  0.00  0.00      0    C  
HETATM   99  C   PCA B   1      14.524 -23.998 -14.527  0.00  0.00      0    C  
HETATM  100  O   PCA B   1      14.256 -23.084 -13.782  0.00  0.00      0    O  
HETATM  101  CB  PCA B   1      15.260 -22.220 -16.246  0.00  0.00      0    C  
HETATM  102  CG  PCA B   1      13.873 -22.027 -16.880  0.00  0.00      0    C  
HETATM  103  CD  PCA B   1      13.619 -23.428 -17.388  0.00  0.00      0    C  
HETATM  104  OE  PCA B   1      12.674 -23.777 -18.055  0.00  0.00      0    O  
ATOM    105  N   HIS B   2      14.135 -25.272 -14.166  0.00  0.00      0    N  
ATOM    106  CA  HIS B   2      12.820 -25.856 -14.348  0.00  0.00      0    C  
ATOM    107  C   HIS B   2      12.395 -26.705 -13.139  0.00  0.00      0    C  
ATOM    108  O   HIS B   2      11.276 -27.160 -13.062  0.00  0.00      0    O  
ATOM    109  CB  HIS B   2      12.893 -26.817 -15.549  0.00  0.00      0    C  
ATOM    110  CG  HIS B   2      11.574 -27.468 -15.812  0.00  0.00      0    C  
ATOM    111  CD2 HIS B   2      10.479 -26.877 -16.436  0.00  0.00      0    C  
ATOM    112  ND1 HIS B   2      11.247 -28.727 -15.470  0.00  0.00      0    N  
ATOM    113  CE1 HIS B   2       9.984 -28.863 -15.904  0.00  0.00      0    C  
ATOM    114  NE2 HIS B   2       9.473 -27.766 -16.486  0.00  0.00      0    N  
ATOM    115  N   TRP B   3      13.416 -27.072 -12.282  0.00  0.00      0    N  
ATOM    116  CA  TRP B   3      13.286 -28.149 -11.306  0.00  0.00      0    C  
ATOM    117  C   TRP B   3      13.240 -27.587  -9.886  0.00  0.00      0    C  
ATOM    118  O   TRP B   3      12.917 -26.436  -9.707  0.00  0.00      0    O  
ATOM    119  CB  TRP B   3      14.443 -29.149 -11.516  0.00  0.00      0    C  
ATOM    120  CG  TRP B   3      14.372 -29.717 -12.904  0.00  0.00      0    C  
ATOM    121  CD1 TRP B   3      15.163 -29.383 -14.007  0.00  0.00      0    C  
ATOM    122  CD2 TRP B   3      13.476 -30.667 -13.391  0.00  0.00      0    C  
ATOM    123  CE2 TRP B   3      13.766 -30.791 -14.749  0.00  0.00      0    C  
ATOM    124  CE3 TRP B   3      12.467 -31.412 -12.788  0.00  0.00      0    C  
ATOM    125  NE1 TRP B   3      14.749 -30.033 -15.018  0.00  0.00      0    N  
ATOM    126  CZ2 TRP B   3      13.007 -31.621 -15.569  0.00  0.00      0    C  
ATOM    127  CZ3 TRP B   3      11.718 -32.267 -13.606  0.00  0.00      0    C  
ATOM    128  CH2 TRP B   3      11.960 -32.341 -14.984  0.00  0.00      0    C  
ATOM    129  N   SER B   4      13.543 -28.442  -8.848  0.00  0.00      0    N  
ATOM    130  CA  SER B   4      13.627 -27.949  -7.487  0.00  0.00      0    C  
ATOM    131  C   SER B   4      14.392 -28.935  -6.608  0.00  0.00      0    C  
ATOM    132  O   SER B   4      14.370 -30.119  -6.840  0.00  0.00      0    O  
ATOM    133  CB  SER B   4      12.264 -27.631  -6.851  0.00  0.00      0    C  
ATOM    134  OG  SER B   4      11.528 -28.817  -6.717  0.00  0.00      0    O  
ATOM    135  N   TYR B   5      15.053 -28.353  -5.544  0.00  0.00      0    N  
ATOM    136  CA  TYR B   5      15.643 -29.149  -4.500  0.00  0.00      0    C  
ATOM    137  C   TYR B   5      15.873 -28.249  -3.288  0.00  0.00      0    C  
ATOM    138  O   TYR B   5      16.392 -27.166  -3.408  0.00  0.00      0    O  
ATOM    139  CB  TYR B   5      16.970 -29.815  -4.908  0.00  0.00      0    C  
ATOM    140  CG  TYR B   5      17.467 -30.677  -3.768  0.00  0.00      0    C  
ATOM    141  CD1 TYR B   5      18.402 -30.196  -2.845  0.00  0.00      0    C  
ATOM    142  CD2 TYR B   5      16.969 -31.972  -3.593  0.00  0.00      0    C  
ATOM    143  CE1 TYR B   5      18.805 -30.986  -1.768  0.00  0.00      0    C  
ATOM    144  CE2 TYR B   5      17.385 -32.756  -2.517  0.00  0.00      0    C  
ATOM    145  CZ  TYR B   5      18.304 -32.276  -1.581  0.00  0.00      0    C  
ATOM    146  OH  TYR B   5      18.690 -33.040  -0.524  0.00  0.00      0    O  
ATOM    147  N   TRP B   6      15.521 -28.768  -2.064  0.00  0.00      0    N  
ATOM    148  CA  TRP B   6      15.900 -28.096  -0.838  0.00  0.00      0    C  
ATOM    149  C   TRP B   6      15.168 -26.766  -0.662  0.00  0.00      0    C  
ATOM    150  O   TRP B   6      13.961 -26.734  -0.611  0.00  0.00      0    O  
ATOM    151  CB  TRP B   6      15.644 -29.055   0.334  0.00  0.00      0    C  
ATOM    152  CG  TRP B   6      16.018 -28.442   1.650  0.00  0.00      0    C  
ATOM    153  CD1 TRP B   6      17.302 -28.295   2.182  0.00  0.00      0    C  
ATOM    154  CD2 TRP B   6      15.180 -27.903   2.625  0.00  0.00      0    C  
ATOM    155  CE2 TRP B   6      16.024 -27.482   3.652  0.00  0.00      0    C  
ATOM    156  CE3 TRP B   6      13.800 -27.746   2.702  0.00  0.00      0    C  
ATOM    157  NE1 TRP B   6      17.221 -27.742   3.323  0.00  0.00      0    N  
ATOM    158  CZ2 TRP B   6      15.513 -26.883   4.799  0.00  0.00      0    C  
ATOM    159  CZ3 TRP B   6      13.282 -27.144   3.853  0.00  0.00      0    C  
ATOM    160  CH2 TRP B   6      14.127 -26.719   4.887  0.00  0.00      0    C  
ATOM    161  N   LEU B   7      15.976 -25.653  -0.537  0.00  0.00      0    N  
ATOM    162  CA  LEU B   7      15.443 -24.322  -0.298  0.00  0.00      0    C  
ATOM    163  C   LEU B   7      15.284 -23.516  -1.588  0.00  0.00      0    C  
ATOM    164  O   LEU B   7      15.136 -22.318  -1.515  0.00  0.00      0    O  
ATOM    165  CB  LEU B   7      16.313 -23.589   0.747  0.00  0.00      0    C  
ATOM    166  CG  LEU B   7      16.037 -24.006   2.205  0.00  0.00      0    C  
ATOM    167  CD1 LEU B   7      17.184 -23.545   3.125  0.00  0.00      0    C  
ATOM    168  CD2 LEU B   7      14.709 -23.420   2.721  0.00  0.00      0    C  
ATOM    169  N   ARG B   8      15.303 -24.196  -2.789  0.00  0.00      0    N  
ATOM    170  CA  ARG B   8      15.187 -23.470  -4.037  0.00  0.00      0    C  
ATOM    171  C   ARG B   8      14.252 -24.176  -5.028  0.00  0.00      0    C  
ATOM    172  O   ARG B   8      14.556 -25.251  -5.485  0.00  0.00      0    O  
ATOM    173  CB  ARG B   8      16.565 -23.198  -4.676  0.00  0.00      0    C  
ATOM    174  CG  ARG B   8      17.448 -24.447  -4.799  0.00  0.00      0    C  
ATOM    175  CD  ARG B   8      18.842 -24.166  -5.372  0.00  0.00      0    C  
ATOM    176  NE  ARG B   8      19.764 -23.864  -4.289  0.00  0.00      0    N  
ATOM    177  CZ  ARG B   8      20.291 -22.635  -4.059  0.00  0.00      0    C  
ATOM    178  NH1 ARG B   8      19.930 -21.535  -4.752  0.00  0.00      0    N1+
ATOM    179  NH2 ARG B   8      21.204 -22.484  -3.078  0.00  0.00      0    N  
HETATM  180  N   PRO B   9      13.196 -23.442  -5.536  0.00  0.00      0    N  
HETATM  181  CA  PRO B   9      12.726 -23.657  -6.892  0.00  0.00      0    C  
HETATM  182  C   PRO B   9      13.780 -23.191  -7.901  0.00  0.00      0    C  
HETATM  183  O   PRO B   9      14.146 -22.044  -7.915  0.00  0.00      0    O  
HETATM  184  CB  PRO B   9      11.476 -22.752  -6.926  0.00  0.00      0    C  
HETATM  185  CG  PRO B   9      11.055 -22.669  -5.446  0.00  0.00      0    C  
HETATM  186  CD  PRO B   9      12.401 -22.562  -4.708  0.00  0.00      0    C  
TER     187      PRO B   9 
HETATM  188  N   GLY B  10      14.277 -24.141  -8.768  0.00  0.00      0    N  
HETATM  189  CA  GLY B  10      15.174 -23.753  -9.831  0.00  0.00      0    C  
HETATM  190  C   GLY B  10      14.425 -23.641 -11.154  0.00  0.00      0    C  
HETATM  191  O   GLY B  10      14.742 -24.282 -12.128  0.00  0.00      0    O  
HETATM  192  NXT GLY B  10      13.398 -22.735 -11.212  0.00  0.00      0    N  
HETATM  193  N   PCA C   1      14.629 -14.756 -16.970  0.00  0.00      0    N  
HETATM  194  CA  PCA C   1      15.309 -14.094 -15.798  0.00  0.00      0    C  
HETATM  195  C   PCA C   1      14.524 -14.398 -14.527  0.00  0.00      0    C  
HETATM  196  O   PCA C   1      14.256 -13.484 -13.782  0.00  0.00      0    O  
HETATM  197  CB  PCA C   1      15.260 -12.620 -16.246  0.00  0.00      0    C  
HETATM  198  CG  PCA C   1      13.873 -12.427 -16.880  0.00  0.00      0    C  
HETATM  199  CD  PCA C   1      13.619 -13.828 -17.388  0.00  0.00      0    C  
HETATM  200  OE  PCA C   1      12.674 -14.177 -18.055  0.00  0.00      0    O  
ATOM    201  N   HIS C   2      14.135 -15.672 -14.166  0.00  0.00      0    N  
ATOM    202  CA  HIS C   2      12.820 -16.256 -14.348  0.00  0.00      0    C  
ATOM    203  C   HIS C   2      12.395 -17.105 -13.139  0.00  0.00      0    C  
ATOM    204  O   HIS C   2      11.276 -17.560 -13.062  0.00  0.00      0    O  
ATOM    205  CB  HIS C   2      12.893 -17.217 -15.549  0.00  0.00      0    C  
ATOM    206  CG  HIS C   2      11.575 -17.868 -15.812  0.00  0.00      0    C  
ATOM    207  CD2 HIS C   2      10.479 -17.277 -16.436  0.00  0.00      0    C  
ATOM    208  ND1 HIS C   2      11.247 -19.127 -15.470  0.00  0.00      0    N  
ATOM    209  CE1 HIS C   2       9.984 -19.263 -15.904  0.00  0.00      0    C  
ATOM    210  NE2 HIS C   2       9.474 -18.166 -16.486  0.00  0.00      0    N  
ATOM    211  N   TRP C   3      13.416 -17.472 -12.282  0.00  0.00      0    N  
ATOM    212  CA  TRP C   3      13.286 -18.549 -11.306  0.00  0.00      0    C  
ATOM    213  C   TRP C   3      13.240 -17.987  -9.886  0.00  0.00      0    C  
ATOM    214  O   TRP C   3      12.917 -16.836  -9.707  0.00  0.00      0    O  
ATOM    215  CB  TRP C   3      14.443 -19.549 -11.516  0.00  0.00      0    C  
ATOM    216  CG  TRP C   3      14.372 -20.117 -12.904  0.00  0.00      0    C  
ATOM    217  CD1 TRP C   3      15.163 -19.783 -14.007  0.00  0.00      0    C  
ATOM    218  CD2 TRP C   3      13.477 -21.067 -13.391  0.00  0.00      0    C  
ATOM    219  CE2 TRP C   3      13.767 -21.191 -14.749  0.00  0.00      0    C  
ATOM    220  CE3 TRP C   3      12.467 -21.812 -12.788  0.00  0.00      0    C  
ATOM    221  NE1 TRP C   3      14.749 -20.433 -15.018  0.00  0.00      0    N  
ATOM    222  CZ2 TRP C   3      13.007 -22.021 -15.569  0.00  0.00      0    C  
ATOM    223  CZ3 TRP C   3      11.718 -22.667 -13.606  0.00  0.00      0    C  
ATOM    224  CH2 TRP C   3      11.960 -22.741 -14.984  0.00  0.00      0    C  
ATOM    225  N   SER C   4      13.544 -18.842  -8.848  0.00  0.00      0    N  
ATOM    226  CA  SER C   4      13.627 -18.349  -7.487  0.00  0.00      0    C  
ATOM    227  C   SER C   4      14.392 -19.335  -6.608  0.00  0.00      0    C  
ATOM    228  O   SER C   4      14.370 -20.519  -6.840  0.00  0.00      0    O  
ATOM    229  CB  SER C   4      12.264 -18.031  -6.851  0.00  0.00      0    C  
ATOM    230  OG  SER C   4      11.529 -19.217  -6.717  0.00  0.00      0    O  
ATOM    231  N   TYR C   5      15.053 -18.753  -5.544  0.00  0.00      0    N  
ATOM    232  CA  TYR C   5      15.643 -19.549  -4.500  0.00  0.00      0    C  
ATOM    233  C   TYR C   5      15.873 -18.649  -3.288  0.00  0.00      0    C  
ATOM    234  O   TYR C   5      16.392 -17.566  -3.408  0.00  0.00      0    O  
ATOM    235  CB  TYR C   5      16.971 -20.215  -4.908  0.00  0.00      0    C  
ATOM    236  CG  TYR C   5      17.467 -21.077  -3.768  0.00  0.00      0    C  
ATOM    237  CD1 TYR C   5      18.402 -20.596  -2.845  0.00  0.00      0    C  
ATOM    238  CD2 TYR C   5      16.969 -22.372  -3.593  0.00  0.00      0    C  
ATOM    239  CE1 TYR C   5      18.805 -21.386  -1.768  0.00  0.00      0    C  
ATOM    240  CE2 TYR C   5      17.386 -23.156  -2.517  0.00  0.00      0    C  
ATOM    241  CZ  TYR C   5      18.304 -22.676  -1.581  0.00  0.00      0    C  
ATOM    242  OH  TYR C   5      18.691 -23.440  -0.524  0.00  0.00      0    O  
ATOM    243  N   TRP C   6      15.521 -19.168  -2.064  0.00  0.00      0    N  
ATOM    244  CA  TRP C   6      15.900 -18.496  -0.838  0.00  0.00      0    C  
ATOM    245  C   TRP C   6      15.168 -17.166  -0.662  0.00  0.00      0    C  
ATOM    246  O   TRP C   6      13.961 -17.134  -0.611  0.00  0.00      0    O  
ATOM    247  CB  TRP C   6      15.644 -19.455   0.334  0.00  0.00      0    C  
ATOM    248  CG  TRP C   6      16.018 -18.842   1.650  0.00  0.00      0    C  
ATOM    249  CD1 TRP C   6      17.302 -18.695   2.182  0.00  0.00      0    C  
ATOM    250  CD2 TRP C   6      15.181 -18.303   2.625  0.00  0.00      0    C  
ATOM    251  CE2 TRP C   6      16.024 -17.882   3.652  0.00  0.00      0    C  
ATOM    252  CE3 TRP C   6      13.800 -18.146   2.702  0.00  0.00      0    C  
ATOM    253  NE1 TRP C   6      17.221 -18.142   3.323  0.00  0.00      0    N  
ATOM    254  CZ2 TRP C   6      15.513 -17.283   4.799  0.00  0.00      0    C  
ATOM    255  CZ3 TRP C   6      13.282 -17.544   3.853  0.00  0.00      0    C  
ATOM    256  CH2 TRP C   6      14.127 -17.119   4.887  0.00  0.00      0    C  
ATOM    257  N   LEU C   7      15.977 -16.053  -0.537  0.00  0.00      0    N  
ATOM    258  CA  LEU C   7      15.443 -14.722  -0.298  0.00  0.00      0    C  
ATOM    259  C   LEU C   7      15.284 -13.916  -1.588  0.00  0.00      0    C  
ATOM    260  O   LEU C   7      15.136 -12.718  -1.515  0.00  0.00      0    O  
ATOM    261  CB  LEU C   7      16.313 -13.989   0.747  0.00  0.00      0    C  
ATOM    262  CG  LEU C   7      16.037 -14.406   2.205  0.00  0.00      0    C  
ATOM    263  CD1 LEU C   7      17.184 -13.945   3.125  0.00  0.00      0    C  
ATOM    264  CD2 LEU C   7      14.709 -13.820   2.721  0.00  0.00      0    C  
ATOM    265  N   ARG C   8      15.303 -14.596  -2.789  0.00  0.00      0    N  
ATOM    266  CA  ARG C   8      15.187 -13.870  -4.037  0.00  0.00      0    C  
ATOM    267  C   ARG C   8      14.252 -14.576  -5.028  0.00  0.00      0    C  
ATOM    268  O   ARG C   8      14.556 -15.651  -5.485  0.00  0.00      0    O  
ATOM    269  CB  ARG C   8      16.565 -13.598  -4.676  0.00  0.00      0    C  
ATOM    270  CG  ARG C   8      17.448 -14.847  -4.799  0.00  0.00      0    C  
ATOM    271  CD  ARG C   8      18.842 -14.566  -5.372  0.00  0.00      0    C  
ATOM    272  NE  ARG C   8      19.764 -14.264  -4.289  0.00  0.00      0    N  
ATOM    273  CZ  ARG C   8      20.291 -13.035  -4.059  0.00  0.00      0    C  
ATOM    274  NH1 ARG C   8      19.930 -11.935  -4.752  0.00  0.00      0    N1+
ATOM    275  NH2 ARG C   8      21.205 -12.884  -3.078  0.00  0.00      0    N  
HETATM  276  N   PRO C   9      13.197 -13.842  -5.536  0.00  0.00      0    N  
HETATM  277  CA  PRO C   9      12.726 -14.057  -6.892  0.00  0.00      0    C  
HETATM  278  C   PRO C   9      13.780 -13.591  -7.901  0.00  0.00      0    C  
HETATM  279  O   PRO C   9      14.146 -12.444  -7.915  0.00  0.00      0    O  
HETATM  280  CB  PRO C   9      11.476 -13.152  -6.926  0.00  0.00      0    C  
HETATM  281  CG  PRO C   9      11.056 -13.069  -5.446  0.00  0.00      0    C  
HETATM  282  CD  PRO C   9      12.401 -12.962  -4.708  0.00  0.00      0    C  
TER     283      PRO C   9 
HETATM  284  N   GLY C  10      14.277 -14.541  -8.768  0.00  0.00      0    N  
HETATM  285  CA  GLY C  10      15.174 -14.153  -9.831  0.00  0.00      0    C  
HETATM  286  C   GLY C  10      14.425 -14.041 -11.154  0.00  0.00      0    C  
HETATM  287  O   GLY C  10      14.742 -14.682 -12.128  0.00  0.00      0    O  
HETATM  288  NXT GLY C  10      13.398 -13.135 -11.212  0.00  0.00      0    N  
HETATM  289  N   PCA D   1      14.629  -5.156 -16.970  0.00  0.00      0    N  
HETATM  290  CA  PCA D   1      15.309  -4.494 -15.798  0.00  0.00      0    C  
HETATM  291  C   PCA D   1      14.525  -4.798 -14.527  0.00  0.00      0    C  
HETATM  292  O   PCA D   1      14.257  -3.884 -13.782  0.00  0.00      0    O  
HETATM  293  CB  PCA D   1      15.260  -3.020 -16.246  0.00  0.00      0    C  
HETATM  294  CG  PCA D   1      13.873  -2.827 -16.880  0.00  0.00      0    C  
HETATM  295  CD  PCA D   1      13.619  -4.228 -17.388  0.00  0.00      0    C  
HETATM  296  OE  PCA D   1      12.675  -4.577 -18.055  0.00  0.00      0    O  
ATOM    297  N   HIS D   2      14.135  -6.072 -14.166  0.00  0.00      0    N  
ATOM    298  CA  HIS D   2      12.820  -6.656 -14.348  0.00  0.00      0    C  
ATOM    299  C   HIS D   2      12.396  -7.505 -13.139  0.00  0.00      0    C  
ATOM    300  O   HIS D   2      11.276  -7.960 -13.062  0.00  0.00      0    O  
ATOM    301  CB  HIS D   2      12.893  -7.617 -15.549  0.00  0.00      0    C  
ATOM    302  CG  HIS D   2      11.575  -8.268 -15.812  0.00  0.00      0    C  
ATOM    303  CD2 HIS D   2      10.479  -7.677 -16.436  0.00  0.00      0    C  
ATOM    304  ND1 HIS D   2      11.247  -9.527 -15.470  0.00  0.00      0    N  
ATOM    305  CE1 HIS D   2       9.984  -9.663 -15.904  0.00  0.00      0    C  
ATOM    306  NE2 HIS D   2       9.474  -8.566 -16.486  0.00  0.00      0    N  
ATOM    307  N   TRP D   3      13.416  -7.872 -12.282  0.00  0.00      0    N  
ATOM    308  CA  TRP D   3      13.286  -8.949 -11.306  0.00  0.00      0    C  
ATOM    309  C   TRP D   3      13.240  -8.387  -9.886  0.00  0.00      0    C  
ATOM    310  O   TRP D   3      12.917  -7.236  -9.707  0.00  0.00      0    O  
ATOM    311  CB  TRP D   3      14.444  -9.949 -11.516  0.00  0.00      0    C  
ATOM    312  CG  TRP D   3      14.373 -10.517 -12.904  0.00  0.00      0    C  
ATOM    313  CD1 TRP D   3      15.163 -10.183 -14.007  0.00  0.00      0    C  
ATOM    314  CD2 TRP D   3      13.477 -11.467 -13.391  0.00  0.00      0    C  
ATOM    315  CE2 TRP D   3      13.767 -11.591 -14.749  0.00  0.00      0    C  
ATOM    316  CE3 TRP D   3      12.467 -12.212 -12.788  0.00  0.00      0    C  
ATOM    317  NE1 TRP D   3      14.749 -10.833 -15.018  0.00  0.00      0    N  
ATOM    318  CZ2 TRP D   3      13.008 -12.421 -15.569  0.00  0.00      0    C  
ATOM    319  CZ3 TRP D   3      11.719 -13.067 -13.606  0.00  0.00      0    C  
ATOM    320  CH2 TRP D   3      11.960 -13.141 -14.984  0.00  0.00      0    C  
ATOM    321  N   SER D   4      13.544  -9.242  -8.848  0.00  0.00      0    N  
ATOM    322  CA  SER D   4      13.627  -8.749  -7.487  0.00  0.00      0    C  
ATOM    323  C   SER D   4      14.392  -9.735  -6.608  0.00  0.00      0    C  
ATOM    324  O   SER D   4      14.370 -10.919  -6.840  0.00  0.00      0    O  
ATOM    325  CB  SER D   4      12.264  -8.431  -6.851  0.00  0.00      0    C  
ATOM    326  OG  SER D   4      11.529  -9.617  -6.717  0.00  0.00      0    O  
ATOM    327  N   TYR D   5      15.054  -9.153  -5.544  0.00  0.00      0    N  
ATOM    328  CA  TYR D   5      15.643  -9.949  -4.500  0.00  0.00      0    C  
ATOM    329  C   TYR D   5      15.874  -9.049  -3.288  0.00  0.00      0    C  
ATOM    330  O   TYR D   5      16.392  -7.966  -3.408  0.00  0.00      0    O  
ATOM    331  CB  TYR D   5      16.971 -10.615  -4.908  0.00  0.00      0    C  
ATOM    332  CG  TYR D   5      17.467 -11.477  -3.768  0.00  0.00      0    C  
ATOM    333  CD1 TYR D   5      18.402 -10.996  -2.844  0.00  0.00      0    C  
ATOM    334  CD2 TYR D   5      16.969 -12.772  -3.593  0.00  0.00      0    C  
ATOM    335  CE1 TYR D   5      18.806 -11.786  -1.768  0.00  0.00      0    C  
ATOM    336  CE2 TYR D   5      17.386 -13.556  -2.517  0.00  0.00      0    C  
ATOM    337  CZ  TYR D   5      18.305 -13.076  -1.581  0.00  0.00      0    C  
ATOM    338  OH  TYR D   5      18.691 -13.840  -0.524  0.00  0.00      0    O  
ATOM    339  N   TRP D   6      15.521  -9.568  -2.064  0.00  0.00      0    N  
ATOM    340  CA  TRP D   6      15.901  -8.896  -0.838  0.00  0.00      0    C  
ATOM    341  C   TRP D   6      15.168  -7.566  -0.662  0.00  0.00      0    C  
ATOM    342  O   TRP D   6      13.961  -7.534  -0.611  0.00  0.00      0    O  
ATOM    343  CB  TRP D   6      15.645  -9.855   0.334  0.00  0.00      0    C  
ATOM    344  CG  TRP D   6      16.018  -9.242   1.650  0.00  0.00      0    C  
ATOM    345  CD1 TRP D   6      17.302  -9.095   2.182  0.00  0.00      0    C  
ATOM    346  CD2 TRP D   6      15.181  -8.703   2.625  0.00  0.00      0    C  
ATOM    347  CE2 TRP D   6      16.025  -8.282   3.652  0.00  0.00      0    C  
ATOM    348  CE3 TRP D   6      13.801  -8.546   2.702  0.00  0.00      0    C  
ATOM    349  NE1 TRP D   6      17.221  -8.542   3.323  0.00  0.00      0    N  
ATOM    350  CZ2 TRP D   6      15.513  -7.683   4.799  0.00  0.00      0    C  
ATOM    351  CZ3 TRP D   6      13.283  -7.944   3.853  0.00  0.00      0    C  
ATOM    352  CH2 TRP D   6      14.127  -7.519   4.887  0.00  0.00      0    C  
ATOM    353  N   LEU D   7      15.977  -6.453  -0.537  0.00  0.00      0    N  
ATOM    354  CA  LEU D   7      15.443  -5.122  -0.298  0.00  0.00      0    C  
ATOM    355  C   LEU D   7      15.284  -4.316  -1.588  0.00  0.00      0    C  
ATOM    356  O   LEU D   7      15.136  -3.118  -1.515  0.00  0.00      0    O  
ATOM    357  CB  LEU D   7      16.313  -4.389   0.747  0.00  0.00      0    C  
ATOM    358  CG  LEU D   7      16.037  -4.806   2.206  0.00  0.00      0    C  
ATOM    359  CD1 LEU D   7      17.185  -4.345   3.125  0.00  0.00      0    C  
ATOM    360  CD2 LEU D   7      14.709  -4.220   2.721  0.00  0.00      0    C  
ATOM    361  N   ARG D   8      15.303  -4.996  -2.789  0.00  0.00      0    N  
ATOM    362  CA  ARG D   8      15.187  -4.270  -4.037  0.00  0.00      0    C  
ATOM    363  C   ARG D   8      14.253  -4.976  -5.027  0.00  0.00      0    C  
ATOM    364  O   ARG D   8      14.556  -6.051  -5.485  0.00  0.00      0    O  
ATOM    365  CB  ARG D   8      16.565  -3.998  -4.676  0.00  0.00      0    C  
ATOM    366  CG  ARG D   8      17.448  -5.247  -4.799  0.00  0.00      0    C  
ATOM    367  CD  ARG D   8      18.842  -4.966  -5.372  0.00  0.00      0    C  
ATOM    368  NE  ARG D   8      19.764  -4.664  -4.289  0.00  0.00      0    N  
ATOM    369  CZ  ARG D   8      20.291  -3.435  -4.059  0.00  0.00      0    C  
ATOM    370  NH1 ARG D   8      19.930  -2.335  -4.752  0.00  0.00      0    N1+
ATOM    371  NH2 ARG D   8      21.205  -3.284  -3.078  0.00  0.00      0    N  
HETATM  372  N   PRO D   9      13.197  -4.242  -5.536  0.00  0.00      0    N  
HETATM  373  CA  PRO D   9      12.727  -4.457  -6.892  0.00  0.00      0    C  
HETATM  374  C   PRO D   9      13.780  -3.991  -7.901  0.00  0.00      0    C  
HETATM  375  O   PRO D   9      14.146  -2.844  -7.915  0.00  0.00      0    O  
HETATM  376  CB  PRO D   9      11.476  -3.552  -6.926  0.00  0.00      0    C  
HETATM  377  CG  PRO D   9      11.056  -3.469  -5.446  0.00  0.00      0    C  
HETATM  378  CD  PRO D   9      12.402  -3.362  -4.708  0.00  0.00      0    C  
TER     379      PRO D   9 
HETATM  380  N   GLY D  10      14.277  -4.941  -8.768  0.00  0.00      0    N  
HETATM  381  CA  GLY D  10      15.174  -4.553  -9.831  0.00  0.00      0    C  
HETATM  382  C   GLY D  10      14.426  -4.441 -11.154  0.00  0.00      0    C  
HETATM  383  O   GLY D  10      14.742  -5.082 -12.128  0.00  0.00      0    O  
HETATM  384  NXT GLY D  10      13.398  -3.535 -11.212  0.00  0.00      0    N  
HETATM  385  N   PCA E   1      14.629   4.444 -16.970  0.00  0.00      0    N  
HETATM  386  CA  PCA E   1      15.310   5.106 -15.798  0.00  0.00      0    C  
HETATM  387  C   PCA E   1      14.525   4.802 -14.527  0.00  0.00      0    C  
HETATM  388  O   PCA E   1      14.257   5.716 -13.782  0.00  0.00      0    O  
HETATM  389  CB  PCA E   1      15.260   6.580 -16.246  0.00  0.00      0    C  
HETATM  390  CG  PCA E   1      13.873   6.773 -16.880  0.00  0.00      0    C  
HETATM  391  CD  PCA E   1      13.619   5.372 -17.388  0.00  0.00      0    C  
HETATM  392  OE  PCA E   1      12.675   5.023 -18.055  0.00  0.00      0    O  
ATOM    393  N   HIS E   2      14.135   3.528 -14.166  0.00  0.00      0    N  
ATOM    394  CA  HIS E   2      12.820   2.944 -14.348  0.00  0.00      0    C  
ATOM    395  C   HIS E   2      12.396   2.095 -13.139  0.00  0.00      0    C  
ATOM    396  O   HIS E   2      11.276   1.640 -13.062  0.00  0.00      0    O  
ATOM    397  CB  HIS E   2      12.894   1.983 -15.549  0.00  0.00      0    C  
ATOM    398  CG  HIS E   2      11.575   1.332 -15.812  0.00  0.00      0    C  
ATOM    399  CD2 HIS E   2      10.479   1.923 -16.436  0.00  0.00      0    C  
ATOM    400  ND1 HIS E   2      11.247   0.073 -15.470  0.00  0.00      0    N  
ATOM    401  CE1 HIS E   2       9.984  -0.063 -15.904  0.00  0.00      0    C  
ATOM    402  NE2 HIS E   2       9.474   1.034 -16.486  0.00  0.00      0    N  
ATOM    403  N   TRP E   3      13.416   1.728 -12.282  0.00  0.00      0    N  
ATOM    404  CA  TRP E   3      13.286   0.651 -11.306  0.00  0.00      0    C  
ATOM    405  C   TRP E   3      13.240   1.213  -9.886  0.00  0.00      0    C  
ATOM    406  O   TRP E   3      12.918   2.364  -9.707  0.00  0.00      0    O  
ATOM    407  CB  TRP E   3      14.444  -0.349 -11.516  0.00  0.00      0    C  
ATOM    408  CG  TRP E   3      14.373  -0.917 -12.904  0.00  0.00      0    C  
ATOM    409  CD1 TRP E   3      15.164  -0.583 -14.007  0.00  0.00      0    C  
ATOM    410  CD2 TRP E   3      13.477  -1.867 -13.391  0.00  0.00      0    C  
ATOM    411  CE2 TRP E   3      13.767  -1.991 -14.749  0.00  0.00      0    C  
ATOM    412  CE3 TRP E   3      12.467  -2.612 -12.788  0.00  0.00      0    C  
ATOM    413  NE1 TRP E   3      14.749  -1.233 -15.018  0.00  0.00      0    N  
ATOM    414  CZ2 TRP E   3      13.008  -2.821 -15.569  0.00  0.00      0    C  
ATOM    415  CZ3 TRP E   3      11.719  -3.467 -13.606  0.00  0.00      0    C  
ATOM    416  CH2 TRP E   3      11.961  -3.541 -14.984  0.00  0.00      0    C  
ATOM    417  N   SER E   4      13.544   0.358  -8.848  0.00  0.00      0    N  
ATOM    418  CA  SER E   4      13.628   0.851  -7.487  0.00  0.00      0    C  
ATOM    419  C   SER E   4      14.392  -0.135  -6.608  0.00  0.00      0    C  
ATOM    420  O   SER E   4      14.370  -1.319  -6.840  0.00  0.00      0    O  
ATOM    421  CB  SER E   4      12.264   1.169  -6.851  0.00  0.00      0    C  
ATOM    422  OG  SER E   4      11.529  -0.017  -6.717  0.00  0.00      0    O  
ATOM    423  N   TYR E   5      15.054   0.447  -5.544  0.00  0.00      0    N  
ATOM    424  CA  TYR E   5      15.644  -0.349  -4.500  0.00  0.00      0    C  
ATOM    425  C   TYR E   5      15.874   0.551  -3.288  0.00  0.00      0    C  
ATOM    426  O   TYR E   5      16.392   1.634  -3.408  0.00  0.00      0    O  
ATOM    427  CB  TYR E   5      16.971  -1.015  -4.908  0.00  0.00      0    C  
ATOM    428  CG  TYR E   5      17.468  -1.877  -3.768  0.00  0.00      0    C  
ATOM    429  CD1 TYR E   5      18.402  -1.396  -2.844  0.00  0.00      0    C  
ATOM    430  CD2 TYR E   5      16.969  -3.172  -3.593  0.00  0.00      0    C  
ATOM    431  CE1 TYR E   5      18.806  -2.186  -1.768  0.00  0.00      0    C  
ATOM    432  CE2 TYR E   5      17.386  -3.956  -2.517  0.00  0.00      0    C  
ATOM    433  CZ  TYR E   5      18.305  -3.476  -1.581  0.00  0.00      0    C  
ATOM    434  OH  TYR E   5      18.691  -4.240  -0.524  0.00  0.00      0    O  
ATOM    435  N   TRP E   6      15.522   0.032  -2.064  0.00  0.00      0    N  
ATOM    436  CA  TRP E   6      15.901   0.704  -0.838  0.00  0.00      0    C  
ATOM    437  C   TRP E   6      15.168   2.034  -0.662  0.00  0.00      0    C  
ATOM    438  O   TRP E   6      13.961   2.066  -0.611  0.00  0.00      0    O  
ATOM    439  CB  TRP E   6      15.645  -0.255   0.334  0.00  0.00      0    C  
ATOM    440  CG  TRP E   6      16.019   0.358   1.650  0.00  0.00      0    C  
ATOM    441  CD1 TRP E   6      17.302   0.505   2.182  0.00  0.00      0    C  
ATOM    442  CD2 TRP E   6      15.181   0.897   2.625  0.00  0.00      0    C  
ATOM    443  CE2 TRP E   6      16.025   1.318   3.652  0.00  0.00      0    C  
ATOM    444  CE3 TRP E   6      13.801   1.054   2.702  0.00  0.00      0    C  
ATOM    445  NE1 TRP E   6      17.222   1.058   3.323  0.00  0.00      0    N  
ATOM    446  CZ2 TRP E   6      15.513   1.917   4.799  0.00  0.00      0    C  
ATOM    447  CZ3 TRP E   6      13.283   1.656   3.853  0.00  0.00      0    C  
ATOM    448  CH2 TRP E   6      14.127   2.081   4.887  0.00  0.00      0    C  
ATOM    449  N   LEU E   7      15.977   3.147  -0.537  0.00  0.00      0    N  
ATOM    450  CA  LEU E   7      15.443   4.478  -0.298  0.00  0.00      0    C  
ATOM    451  C   LEU E   7      15.284   5.284  -1.588  0.00  0.00      0    C  
ATOM    452  O   LEU E   7      15.136   6.482  -1.515  0.00  0.00      0    O  
ATOM    453  CB  LEU E   7      16.313   5.211   0.747  0.00  0.00      0    C  
ATOM    454  CG  LEU E   7      16.037   4.794   2.206  0.00  0.00      0    C  
ATOM    455  CD1 LEU E   7      17.185   5.255   3.125  0.00  0.00      0    C  
ATOM    456  CD2 LEU E   7      14.710   5.380   2.721  0.00  0.00      0    C  
ATOM    457  N   ARG E   8      15.303   4.604  -2.789  0.00  0.00      0    N  
ATOM    458  CA  ARG E   8      15.187   5.330  -4.037  0.00  0.00      0    C  
ATOM    459  C   ARG E   8      14.253   4.624  -5.027  0.00  0.00      0    C  
ATOM    460  O   ARG E   8      14.556   3.549  -5.485  0.00  0.00      0    O  
ATOM    461  CB  ARG E   8      16.565   5.602  -4.676  0.00  0.00      0    C  
ATOM    462  CG  ARG E   8      17.448   4.353  -4.799  0.00  0.00      0    C  
ATOM    463  CD  ARG E   8      18.842   4.634  -5.372  0.00  0.00      0    C  
ATOM    464  NE  ARG E   8      19.765   4.936  -4.289  0.00  0.00      0    N  
ATOM    465  CZ  ARG E   8      20.291   6.165  -4.059  0.00  0.00      0    C  
ATOM    466  NH1 ARG E   8      19.930   7.265  -4.752  0.00  0.00      0    N1+
ATOM    467  NH2 ARG E   8      21.205   6.316  -3.078  0.00  0.00      0    N  
HETATM  468  N   PRO E   9      13.197   5.358  -5.536  0.00  0.00      0    N  
HETATM  469  CA  PRO E   9      12.727   5.143  -6.892  0.00  0.00      0    C  
HETATM  470  C   PRO E   9      13.780   5.609  -7.901  0.00  0.00      0    C  
HETATM  471  O   PRO E   9      14.146   6.756  -7.915  0.00  0.00      0    O  
HETATM  472  CB  PRO E   9      11.476   6.048  -6.926  0.00  0.00      0    C  
HETATM  473  CG  PRO E   9      11.056   6.131  -5.446  0.00  0.00      0    C  
HETATM  474  CD  PRO E   9      12.402   6.238  -4.708  0.00  0.00      0    C  
TER     475      PRO E   9 
HETATM  476  N   GLY E  10      14.277   4.659  -8.768  0.00  0.00      0    N  
HETATM  477  CA  GLY E  10      15.174   5.047  -9.831  0.00  0.00      0    C  
HETATM  478  C   GLY E  10      14.426   5.159 -11.154  0.00  0.00      0    C  
HETATM  479  O   GLY E  10      14.742   4.518 -12.128  0.00  0.00      0    O  
HETATM  480  NXT GLY E  10      13.398   6.065 -11.212  0.00  0.00      0    N  
HETATM  481  N   PCA F   1      14.629  14.044 -16.970  0.00  0.00      0    N  
HETATM  482  CA  PCA F   1      15.310  14.706 -15.798  0.00  0.00      0    C  
HETATM  483  C   PCA F   1      14.525  14.402 -14.527  0.00  0.00      0    C  
HETATM  484  O   PCA F   1      14.257  15.316 -13.782  0.00  0.00      0    O  
HETATM  485  CB  PCA F   1      15.260  16.180 -16.246  0.00  0.00      0    C  
HETATM  486  CG  PCA F   1      13.873  16.373 -16.880  0.00  0.00      0    C  
HETATM  487  CD  PCA F   1      13.619  14.972 -17.388  0.00  0.00      0    C  
HETATM  488  OE  PCA F   1      12.675  14.623 -18.055  0.00  0.00      0    O  
ATOM    489  N   HIS F   2      14.135  13.128 -14.166  0.00  0.00      0    N  
ATOM    490  CA  HIS F   2      12.821  12.544 -14.348  0.00  0.00      0    C  
ATOM    491  C   HIS F   2      12.396  11.695 -13.139  0.00  0.00      0    C  
ATOM    492  O   HIS F   2      11.276  11.240 -13.062  0.00  0.00      0    O  
ATOM    493  CB  HIS F   2      12.894  11.583 -15.549  0.00  0.00      0    C  
ATOM    494  CG  HIS F   2      11.575  10.932 -15.812  0.00  0.00      0    C  
ATOM    495  CD2 HIS F   2      10.479  11.523 -16.436  0.00  0.00      0    C  
ATOM    496  ND1 HIS F   2      11.247   9.673 -15.470  0.00  0.00      0    N  
ATOM    497  CE1 HIS F   2       9.984   9.537 -15.904  0.00  0.00      0    C  
ATOM    498  NE2 HIS F   2       9.474  10.634 -16.486  0.00  0.00      0    N  
ATOM    499  N   TRP F   3      13.416  11.328 -12.282  0.00  0.00      0    N  
ATOM    500  CA  TRP F   3      13.286  10.251 -11.306  0.00  0.00      0    C  
ATOM    501  C   TRP F   3      13.240  10.813  -9.886  0.00  0.00      0    C  
ATOM    502  O   TRP F   3      12.918  11.964  -9.707  0.00  0.00      0    O  
ATOM    503  CB  TRP F   3      14.444   9.251 -11.516  0.00  0.00      0    C  
ATOM    504  CG  TRP F   3      14.373   8.683 -12.904  0.00  0.00      0    C  
ATOM    505  CD1 TRP F   3      15.164   9.017 -14.007  0.00  0.00      0    C  
ATOM    506  CD2 TRP F   3      13.477   7.733 -13.391  0.00  0.00      0    C  
ATOM    507  CE2 TRP F   3      13.767   7.609 -14.749  0.00  0.00      0    C  
ATOM    508  CE3 TRP F   3      12.467   6.988 -12.788  0.00  0.00      0    C  
ATOM    509  NE1 TRP F   3      14.750   8.367 -15.018  0.00  0.00      0    N  
ATOM    510  CZ2 TRP F   3      13.008   6.779 -15.569  0.00  0.00      0    C  
ATOM    511  CZ3 TRP F   3      11.719   6.133 -13.606  0.00  0.00      0    C  
ATOM    512  CH2 TRP F   3      11.961   6.059 -14.983  0.00  0.00      0    C  
ATOM    513  N   SER F   4      13.544   9.958  -8.848  0.00  0.00      0    N  
ATOM    514  CA  SER F   4      13.628  10.451  -7.487  0.00  0.00      0    C  
ATOM    515  C   SER F   4      14.392   9.465  -6.608  0.00  0.00      0    C  
ATOM    516  O   SER F   4      14.371   8.281  -6.840  0.00  0.00      0    O  
ATOM    517  CB  SER F   4      12.264  10.769  -6.851  0.00  0.00      0    C  
ATOM    518  OG  SER F   4      11.529   9.583  -6.717  0.00  0.00      0    O  
ATOM    519  N   TYR F   5      15.054  10.047  -5.544  0.00  0.00      0    N  
ATOM    520  CA  TYR F   5      15.644   9.251  -4.500  0.00  0.00      0    C  
ATOM    521  C   TYR F   5      15.874  10.151  -3.287  0.00  0.00      0    C  
ATOM    522  O   TYR F   5      16.392  11.234  -3.408  0.00  0.00      0    O  
ATOM    523  CB  TYR F   5      16.971   8.585  -4.908  0.00  0.00      0    C  
ATOM    524  CG  TYR F   5      17.468   7.723  -3.768  0.00  0.00      0    C  
ATOM    525  CD1 TYR F   5      18.402   8.204  -2.844  0.00  0.00      0    C  
ATOM    526  CD2 TYR F   5      16.969   6.428  -3.593  0.00  0.00      0    C  
ATOM    527  CE1 TYR F   5      18.806   7.414  -1.768  0.00  0.00      0    C  
ATOM    528  CE2 TYR F   5      17.386   5.644  -2.517  0.00  0.00      0    C  
ATOM    529  CZ  TYR F   5      18.305   6.124  -1.581  0.00  0.00      0    C  
ATOM    530  OH  TYR F   5      18.691   5.360  -0.524  0.00  0.00      0    O  
ATOM    531  N   TRP F   6      15.522   9.632  -2.064  0.00  0.00      0    N  
ATOM    532  CA  TRP F   6      15.901  10.304  -0.838  0.00  0.00      0    C  
ATOM    533  C   TRP F   6      15.168  11.634  -0.662  0.00  0.00      0    C  
ATOM    534  O   TRP F   6      13.962  11.666  -0.611  0.00  0.00      0    O  
ATOM    535  CB  TRP F   6      15.645   9.345   0.334  0.00  0.00      0    C  
ATOM    536  CG  TRP F   6      16.019   9.958   1.650  0.00  0.00      0    C  
ATOM    537  CD1 TRP F   6      17.302  10.105   2.182  0.00  0.00      0    C  
ATOM    538  CD2 TRP F   6      15.181  10.497   2.625  0.00  0.00      0    C  
ATOM    539  CE2 TRP F   6      16.025  10.918   3.652  0.00  0.00      0    C  
ATOM    540  CE3 TRP F   6      13.801  10.654   2.702  0.00  0.00      0    C  
ATOM    541  NE1 TRP F   6      17.222  10.658   3.323  0.00  0.00      0    N  
ATOM    542  CZ2 TRP F   6      15.513  11.517   4.799  0.00  0.00      0    C  
ATOM    543  CZ3 TRP F   6      13.283  11.256   3.853  0.00  0.00      0    C  
ATOM    544  CH2 TRP F   6      14.127  11.681   4.887  0.00  0.00      0    C  
ATOM    545  N   LEU F   7      15.977  12.747  -0.537  0.00  0.00      0    N  
ATOM    546  CA  LEU F   7      15.443  14.078  -0.298  0.00  0.00      0    C  
ATOM    547  C   LEU F   7      15.284  14.884  -1.588  0.00  0.00      0    C  
ATOM    548  O   LEU F   7      15.136  16.082  -1.515  0.00  0.00      0    O  
ATOM    549  CB  LEU F   7      16.313  14.811   0.747  0.00  0.00      0    C  
ATOM    550  CG  LEU F   7      16.038  14.394   2.206  0.00  0.00      0    C  
ATOM    551  CD1 LEU F   7      17.185  14.855   3.125  0.00  0.00      0    C  
ATOM    552  CD2 LEU F   7      14.710  14.980   2.721  0.00  0.00      0    C  
ATOM    553  N   ARG F   8      15.303  14.204  -2.789  0.00  0.00      0    N  
ATOM    554  CA  ARG F   8      15.187  14.930  -4.037  0.00  0.00      0    C  
ATOM    555  C   ARG F   8      14.253  14.224  -5.027  0.00  0.00      0    C  
ATOM    556  O   ARG F   8      14.556  13.149  -5.485  0.00  0.00      0    O  
ATOM    557  CB  ARG F   8      16.566  15.202  -4.676  0.00  0.00      0    C  
ATOM    558  CG  ARG F   8      17.448  13.953  -4.799  0.00  0.00      0    C  
ATOM    559  CD  ARG F   8      18.842  14.234  -5.372  0.00  0.00      0    C  
ATOM    560  NE  ARG F   8      19.765  14.536  -4.289  0.00  0.00      0    N  
ATOM    561  CZ  ARG F   8      20.291  15.765  -4.059  0.00  0.00      0    C  
ATOM    562  NH1 ARG F   8      19.930  16.865  -4.752  0.00  0.00      0    N1+
ATOM    563  NH2 ARG F   8      21.205  15.916  -3.078  0.00  0.00      0    N  
HETATM  564  N   PRO F   9      13.197  14.958  -5.536  0.00  0.00      0    N  
HETATM  565  CA  PRO F   9      12.727  14.743  -6.892  0.00  0.00      0    C  
HETATM  566  C   PRO F   9      13.780  15.209  -7.901  0.00  0.00      0    C  
HETATM  567  O   PRO F   9      14.146  16.356  -7.915  0.00  0.00      0    O  
HETATM  568  CB  PRO F   9      11.477  15.648  -6.926  0.00  0.00      0    C  
HETATM  569  CG  PRO F   9      11.056  15.731  -5.446  0.00  0.00      0    C  
HETATM  570  CD  PRO F   9      12.402  15.838  -4.708  0.00  0.00      0    C  
TER     571      PRO F   9 
HETATM  572  N   GLY F  10      14.278  14.259  -8.768  0.00  0.00      0    N  
HETATM  573  CA  GLY F  10      15.174  14.647  -9.831  0.00  0.00      0    C  
HETATM  574  C   GLY F  10      14.426  14.759 -11.154  0.00  0.00      0    C  
HETATM  575  O   GLY F  10      14.742  14.118 -12.128  0.00  0.00      0    O  
HETATM  576  NXT GLY F  10      13.398  15.665 -11.212  0.00  0.00      0    N  
HETATM  577  N   PCA A   1       9.183 -37.919 -14.992  0.00  0.00      1    N  
HETATM  578  CA  PCA A   1       9.605 -37.257 -13.704  0.00  0.00      1    C  
HETATM  579  C   PCA A   1       8.573 -37.561 -12.624  0.00  0.00      1    C  
HETATM  580  O   PCA A   1       8.156 -36.647 -11.951  0.00  0.00      1    O  
HETATM  581  CB  PCA A   1       9.650 -35.783 -14.153  0.00  0.00      1    C  
HETATM  582  CG  PCA A   1       8.425 -35.590 -15.061  0.00  0.00      1    C  
HETATM  583  CD  PCA A   1       8.282 -36.991 -15.611  0.00  0.00      1    C  
HETATM  584  OE  PCA A   1       7.497 -37.340 -16.460  0.00  0.00      1    O  
ATOM    585  N   HIS A   2       8.117 -38.835 -12.352  0.00  0.00      1    N  
ATOM    586  CA  HIS A   2       6.869 -39.419 -12.804  0.00  0.00      1    C  
ATOM    587  C   HIS A   2       6.202 -40.268 -11.709  0.00  0.00      1    C  
ATOM    588  O   HIS A   2       5.091 -40.723 -11.867  0.00  0.00      1    O  
ATOM    589  CB  HIS A   2       7.190 -40.380 -13.963  0.00  0.00      1    C  
ATOM    590  CG  HIS A   2       5.955 -41.031 -14.495  0.00  0.00      1    C  
ATOM    591  CD2 HIS A   2       5.013 -40.440 -15.333  0.00  0.00      1    C  
ATOM    592  ND1 HIS A   2       5.563 -42.290 -14.228  0.00  0.00      1    N  
ATOM    593  CE1 HIS A   2       4.418 -42.426 -14.915  0.00  0.00      1    C  
ATOM    594  NE2 HIS A   2       4.040 -41.329 -15.591  0.00  0.00      1    N  
ATOM    595  N   TRP A   3       7.022 -40.635 -10.659  0.00  0.00      1    N  
ATOM    596  CA  TRP A   3       6.692 -41.712  -9.731  0.00  0.00      1    C  
ATOM    597  C   TRP A   3       6.352 -41.150  -8.352  0.00  0.00      1    C  
ATOM    598  O   TRP A   3       5.999 -39.999  -8.244  0.00  0.00      1    O  
ATOM    599  CB  TRP A   3       7.868 -42.712  -9.696  0.00  0.00      1    C  
ATOM    600  CG  TRP A   3       8.087 -43.280 -11.068  0.00  0.00      1    C  
ATOM    601  CD1 TRP A   3       9.090 -42.946 -11.983  0.00  0.00      1    C  
ATOM    602  CD2 TRP A   3       7.312 -44.230 -11.731  0.00  0.00      1    C  
ATOM    603  CE2 TRP A   3       7.878 -44.354 -12.999  0.00  0.00      1    C  
ATOM    604  CE3 TRP A   3       6.199 -44.975 -11.351  0.00  0.00      1    C  
ATOM    605  NE1 TRP A   3       8.895 -43.596 -13.058  0.00  0.00      1    N  
ATOM    606  CZ2 TRP A   3       7.306 -45.184 -13.959  0.00  0.00      1    C  
ATOM    607  CZ3 TRP A   3       5.637 -45.830 -12.307  0.00  0.00      1    C  
ATOM    608  CH2 TRP A   3       6.160 -45.904 -13.604  0.00  0.00      1    C  
ATOM    609  N   SER A   4       6.433 -42.005  -7.273  0.00  0.00      1    N  
ATOM    610  CA  SER A   4       6.232 -41.512  -5.925  0.00  0.00      1    C  
ATOM    611  C   SER A   4       6.797 -42.498  -4.906  0.00  0.00      1    C  
ATOM    612  O   SER A   4       6.824 -43.682  -5.137  0.00  0.00      1    O  
ATOM    613  CB  SER A   4       4.766 -41.194  -5.586  0.00  0.00      1    C  
ATOM    614  OG  SER A   4       4.019 -42.380  -5.608  0.00  0.00      1    O  
ATOM    615  N   TYR A   5       7.223 -41.916  -3.728  0.00  0.00      1    N  
ATOM    616  CA  TYR A   5       7.583 -42.712  -2.584  0.00  0.00      1    C  
ATOM    617  C   TYR A   5       7.556 -41.812  -1.350  0.00  0.00      1    C  
ATOM    618  O   TYR A   5       8.088 -40.729  -1.360  0.00  0.00      1    O  
ATOM    619  CB  TYR A   5       8.966 -43.378  -2.707  0.00  0.00      1    C  
ATOM    620  CG  TYR A   5       9.215 -44.240  -1.489  0.00  0.00      1    C  
ATOM    621  CD1 TYR A   5       9.937 -43.759  -0.391  0.00  0.00      1    C  
ATOM    622  CD2 TYR A   5       8.691 -45.535  -1.421  0.00  0.00      1    C  
ATOM    623  CE1 TYR A   5      10.108 -44.549   0.746  0.00  0.00      1    C  
ATOM    624  CE2 TYR A   5       8.875 -46.319  -0.282  0.00  0.00      1    C  
ATOM    625  CZ  TYR A   5       9.579 -45.839   0.825  0.00  0.00      1    C  
ATOM    626  OH  TYR A   5       9.737 -46.603   1.939  0.00  0.00      1    O  
ATOM    627  N   TRP A   6       6.957 -42.331  -0.226  0.00  0.00      1    N  
ATOM    628  CA  TRP A   6       7.073 -41.659   1.052  0.00  0.00      1    C  
ATOM    629  C   TRP A   6       6.320 -40.329   1.071  0.00  0.00      1    C  
ATOM    630  O   TRP A   6       5.129 -40.297   0.870  0.00  0.00      1    O  
ATOM    631  CB  TRP A   6       6.579 -42.618   2.145  0.00  0.00      1    C  
ATOM    632  CG  TRP A   6       6.671 -42.005   3.510  0.00  0.00      1    C  
ATOM    633  CD1 TRP A   6       7.816 -41.858   4.297  0.00  0.00      1    C  
ATOM    634  CD2 TRP A   6       5.649 -41.466   4.289  0.00  0.00      1    C  
ATOM    635  CE2 TRP A   6       6.261 -41.045   5.469  0.00  0.00      1    C  
ATOM    636  CE3 TRP A   6       4.283 -41.309   4.078  0.00  0.00      1    C  
ATOM    637  NE1 TRP A   6       7.500 -41.305   5.396  0.00  0.00      1    N  
ATOM    638  CZ2 TRP A   6       5.522 -40.446   6.485  0.00  0.00      1    C  
ATOM    639  CZ3 TRP A   6       3.537 -40.707   5.096  0.00  0.00      1    C  
ATOM    640  CH2 TRP A   6       4.148 -40.282   6.283  0.00  0.00      1    C  
ATOM    641  N   LEU A   7       7.085 -39.216   1.362  0.00  0.00      1    N  
ATOM    642  CA  LEU A   7       6.513 -37.885   1.485  0.00  0.00      1    C  
ATOM    643  C   LEU A   7       6.626 -37.079   0.190  0.00  0.00      1    C  
ATOM    644  O   LEU A   7       6.466 -35.881   0.230  0.00  0.00      1    O  
ATOM    645  CB  LEU A   7       7.147 -37.152   2.688  0.00  0.00      1    C  
ATOM    646  CG  LEU A   7       6.574 -37.569   4.057  0.00  0.00      1    C  
ATOM    647  CD1 LEU A   7       7.505 -37.108   5.195  0.00  0.00      1    C  
ATOM    648  CD2 LEU A   7       5.168 -36.983   4.285  0.00  0.00      1    C  
ATOM    649  N   ARG A   8       6.894 -37.759  -0.981  0.00  0.00      1    N  
ATOM    650  CA  ARG A   8       7.040 -37.033  -2.226  0.00  0.00      1    C  
ATOM    651  C   ARG A   8       6.332 -37.739  -3.389  0.00  0.00      1    C  
ATOM    652  O   ARG A   8       6.724 -38.814  -3.773  0.00  0.00      1    O  
ATOM    653  CB  ARG A   8       8.521 -36.761  -2.564  0.00  0.00      1    C  
ATOM    654  CG  ARG A   8       9.410 -38.010  -2.501  0.00  0.00      1    C  
ATOM    655  CD  ARG A   8      10.893 -37.729  -2.772  0.00  0.00      1    C  
ATOM    656  NE  ARG A   8      11.570 -37.427  -1.521  0.00  0.00      1    N  
ATOM    657  CZ  ARG A   8      12.037 -36.198  -1.186  0.00  0.00      1    C  
ATOM    658  NH1 ARG A   8      11.828 -35.098  -1.939  0.00  0.00      1    N1+
ATOM    659  NH2 ARG A   8      12.727 -36.047  -0.037  0.00  0.00      1    N  
HETATM  660  N   PRO A   9       5.405 -37.005  -4.106  0.00  0.00      1    N  
HETATM  661  CA  PRO A   9       5.227 -37.220  -5.530  0.00  0.00      1    C  
HETATM  662  C   PRO A   9       6.467 -36.754  -6.298  0.00  0.00      1    C  
HETATM  663  O   PRO A   9       6.828 -35.607  -6.236  0.00  0.00      1    O  
HETATM  664  CB  PRO A   9       4.011 -36.315  -5.823  0.00  0.00      1    C  
HETATM  665  CG  PRO A   9       3.292 -36.232  -4.463  0.00  0.00      1    C  
HETATM  666  CD  PRO A   9       4.455 -36.125  -3.461  0.00  0.00      1    C  
TER     667      PRO A   9 
HETATM  668  N   GLY A  10       7.134 -37.704  -7.043  0.00  0.00      1    N  
HETATM  669  CA  GLY A  10       8.232 -37.316  -7.896  0.00  0.00      1    C  
HETATM  670  C   GLY A  10       7.775 -37.204  -9.346  0.00  0.00      1    C  
HETATM  671  O   GLY A  10       8.287 -37.845 -10.233  0.00  0.00      1    O  
HETATM  672  NXT GLY A  10       6.782 -36.298  -9.616  0.00  0.00      1    N  
HETATM  673  N   PCA B   1       9.183 -28.319 -14.992  0.00  0.00      1    N  
HETATM  674  CA  PCA B   1       9.605 -27.657 -13.704  0.00  0.00      1    C  
HETATM  675  C   PCA B   1       8.573 -27.961 -12.624  0.00  0.00      1    C  
HETATM  676  O   PCA B   1       8.156 -27.047 -11.951  0.00  0.00      1    O  
HETATM  677  CB  PCA B   1       9.650 -26.183 -14.153  0.00  0.00      1    C  
HETATM  678  CG  PCA B   1       8.425 -25.990 -15.061  0.00  0.00      1    C  
HETATM  679  CD  PCA B   1       8.282 -27.391 -15.611  0.00  0.00      1    C  
HETATM  680  OE  PCA B   1       7.497 -27.740 -16.460  0.00  0.00      1    O  
ATOM    681  N   HIS B   2       8.117 -29.235 -12.352  0.00  0.00      1    N  
ATOM    682  CA  HIS B   2       6.869 -29.819 -12.804  0.00  0.00      1    C  
ATOM    683  C   HIS B   2       6.202 -30.668 -11.709  0.00  0.00      1    C  
ATOM    684  O   HIS B   2       5.091 -31.123 -11.867  0.00  0.00      1    O  
ATOM    685  CB  HIS B   2       7.190 -30.780 -13.963  0.00  0.00      1    C  
ATOM    686  CG  HIS B   2       5.955 -31.431 -14.495  0.00  0.00      1    C  
ATOM    687  CD2 HIS B   2       5.013 -30.840 -15.333  0.00  0.00      1    C  
ATOM    688  ND1 HIS B   2       5.563 -32.690 -14.228  0.00  0.00      1    N  
ATOM    689  CE1 HIS B   2       4.418 -32.826 -14.915  0.00  0.00      1    C  
ATOM    690  NE2 HIS B   2       4.040 -31.729 -15.591  0.00  0.00      1    N  
ATOM    691  N   TRP B   3       7.022 -31.035 -10.659  0.00  0.00      1    N  
ATOM    692  CA  TRP B   3       6.692 -32.112  -9.731  0.00  0.00      1    C  
ATOM    693  C   TRP B   3       6.352 -31.550  -8.352  0.00  0.00      1    C  
ATOM    694  O   TRP B   3       5.999 -30.399  -8.244  0.00  0.00      1    O  
ATOM    695  CB  TRP B   3       7.868 -33.112  -9.696  0.00  0.00      1    C  
ATOM    696  CG  TRP B   3       8.087 -33.680 -11.068  0.00  0.00      1    C  
ATOM    697  CD1 TRP B   3       9.090 -33.346 -11.983  0.00  0.00      1    C  
ATOM    698  CD2 TRP B   3       7.312 -34.630 -11.731  0.00  0.00      1    C  
ATOM    699  CE2 TRP B   3       7.878 -34.754 -12.999  0.00  0.00      1    C  
ATOM    700  CE3 TRP B   3       6.199 -35.375 -11.351  0.00  0.00      1    C  
ATOM    701  NE1 TRP B   3       8.895 -33.996 -13.058  0.00  0.00      1    N  
ATOM    702  CZ2 TRP B   3       7.306 -35.584 -13.959  0.00  0.00      1    C  
ATOM    703  CZ3 TRP B   3       5.637 -36.230 -12.307  0.00  0.00      1    C  
ATOM    704  CH2 TRP B   3       6.160 -36.304 -13.604  0.00  0.00      1    C  
ATOM    705  N   SER B   4       6.433 -32.405  -7.273  0.00  0.00      1    N  
ATOM    706  CA  SER B   4       6.232 -31.912  -5.925  0.00  0.00      1    C  
ATOM    707  C   SER B   4       6.797 -32.898  -4.906  0.00  0.00      1    C  
ATOM    708  O   SER B   4       6.824 -34.082  -5.137  0.00  0.00      1    O  
ATOM    709  CB  SER B   4       4.766 -31.594  -5.586  0.00  0.00      1    C  
ATOM    710  OG  SER B   4       4.019 -32.780  -5.608  0.00  0.00      1    O  
ATOM    711  N   TYR B   5       7.223 -32.316  -3.728  0.00  0.00      1    N  
ATOM    712  CA  TYR B   5       7.583 -33.112  -2.584  0.00  0.00      1    C  
ATOM    713  C   TYR B   5       7.556 -32.212  -1.350  0.00  0.00      1    C  
ATOM    714  O   TYR B   5       8.088 -31.129  -1.360  0.00  0.00      1    O  
ATOM    715  CB  TYR B   5       8.966 -33.778  -2.707  0.00  0.00      1    C  
ATOM    716  CG  TYR B   5       9.215 -34.640  -1.489  0.00  0.00      1    C  
ATOM    717  CD1 TYR B   5       9.937 -34.159  -0.391  0.00  0.00      1    C  
ATOM    718  CD2 TYR B   5       8.691 -35.935  -1.421  0.00  0.00      1    C  
ATOM    719  CE1 TYR B   5      10.108 -34.949   0.746  0.00  0.00      1    C  
ATOM    720  CE2 TYR B   5       8.875 -36.719  -0.282  0.00  0.00      1    C  
ATOM    721  CZ  TYR B   5       9.579 -36.239   0.825  0.00  0.00      1    C  
ATOM    722  OH  TYR B   5       9.737 -37.003   1.939  0.00  0.00      1    O  
ATOM    723  N   TRP B   6       6.957 -32.731  -0.226  0.00  0.00      1    N  
ATOM    724  CA  TRP B   6       7.073 -32.059   1.052  0.00  0.00      1    C  
ATOM    725  C   TRP B   6       6.320 -30.729   1.071  0.00  0.00      1    C  
ATOM    726  O   TRP B   6       5.129 -30.697   0.870  0.00  0.00      1    O  
ATOM    727  CB  TRP B   6       6.579 -33.018   2.145  0.00  0.00      1    C  
ATOM    728  CG  TRP B   6       6.671 -32.405   3.510  0.00  0.00      1    C  
ATOM    729  CD1 TRP B   6       7.816 -32.258   4.297  0.00  0.00      1    C  
ATOM    730  CD2 TRP B   6       5.649 -31.866   4.289  0.00  0.00      1    C  
ATOM    731  CE2 TRP B   6       6.261 -31.445   5.469  0.00  0.00      1    C  
ATOM    732  CE3 TRP B   6       4.283 -31.709   4.078  0.00  0.00      1    C  
ATOM    733  NE1 TRP B   6       7.500 -31.705   5.396  0.00  0.00      1    N  
ATOM    734  CZ2 TRP B   6       5.522 -30.846   6.485  0.00  0.00      1    C  
ATOM    735  CZ3 TRP B   6       3.537 -31.107   5.096  0.00  0.00      1    C  
ATOM    736  CH2 TRP B   6       4.148 -30.682   6.283  0.00  0.00      1    C  
ATOM    737  N   LEU B   7       7.085 -29.616   1.362  0.00  0.00      1    N  
ATOM    738  CA  LEU B   7       6.513 -28.285   1.485  0.00  0.00      1    C  
ATOM    739  C   LEU B   7       6.626 -27.479   0.190  0.00  0.00      1    C  
ATOM    740  O   LEU B   7       6.466 -26.281   0.230  0.00  0.00      1    O  
ATOM    741  CB  LEU B   7       7.147 -27.552   2.688  0.00  0.00      1    C  
ATOM    742  CG  LEU B   7       6.574 -27.969   4.057  0.00  0.00      1    C  
ATOM    743  CD1 LEU B   7       7.505 -27.508   5.195  0.00  0.00      1    C  
ATOM    744  CD2 LEU B   7       5.168 -27.383   4.285  0.00  0.00      1    C  
ATOM    745  N   ARG B   8       6.894 -28.159  -0.981  0.00  0.00      1    N  
ATOM    746  CA  ARG B   8       7.040 -27.433  -2.226  0.00  0.00      1    C  
ATOM    747  C   ARG B   8       6.332 -28.139  -3.389  0.00  0.00      1    C  
ATOM    748  O   ARG B   8       6.724 -29.214  -3.773  0.00  0.00      1    O  
ATOM    749  CB  ARG B   8       8.521 -27.161  -2.564  0.00  0.00      1    C  
ATOM    750  CG  ARG B   8       9.410 -28.410  -2.501  0.00  0.00      1    C  
ATOM    751  CD  ARG B   8      10.893 -28.129  -2.772  0.00  0.00      1    C  
ATOM    752  NE  ARG B   8      11.570 -27.827  -1.521  0.00  0.00      1    N  
ATOM    753  CZ  ARG B   8      12.037 -26.598  -1.186  0.00  0.00      1    C  
ATOM    754  NH1 ARG B   8      11.828 -25.498  -1.939  0.00  0.00      1    N1+
ATOM    755  NH2 ARG B   8      12.727 -26.447  -0.037  0.00  0.00      1    N  
HETATM  756  N   PRO B   9       5.405 -27.405  -4.106  0.00  0.00      1    N  
HETATM  757  CA  PRO B   9       5.227 -27.620  -5.530  0.00  0.00      1    C  
HETATM  758  C   PRO B   9       6.467 -27.154  -6.298  0.00  0.00      1    C  
HETATM  759  O   PRO B   9       6.828 -26.007  -6.236  0.00  0.00      1    O  
HETATM  760  CB  PRO B   9       4.011 -26.715  -5.823  0.00  0.00      1    C  
HETATM  761  CG  PRO B   9       3.292 -26.632  -4.463  0.00  0.00      1    C  
HETATM  762  CD  PRO B   9       4.455 -26.525  -3.461  0.00  0.00      1    C  
TER     763      PRO B   9 
HETATM  764  N   GLY B  10       7.134 -28.104  -7.043  0.00  0.00      1    N  
HETATM  765  CA  GLY B  10       8.232 -27.716  -7.896  0.00  0.00      1    C  
HETATM  766  C   GLY B  10       7.775 -27.604  -9.346  0.00  0.00      1    C  
HETATM  767  O   GLY B  10       8.287 -28.245 -10.233  0.00  0.00      1    O  
HETATM  768  NXT GLY B  10       6.782 -26.698  -9.616  0.00  0.00      1    N  
HETATM  769  N   PCA C   1       9.183 -18.719 -14.992  0.00  0.00      1    N  
HETATM  770  CA  PCA C   1       9.605 -18.057 -13.704  0.00  0.00      1    C  
HETATM  771  C   PCA C   1       8.573 -18.361 -12.624  0.00  0.00      1    C  
HETATM  772  O   PCA C   1       8.156 -17.447 -11.951  0.00  0.00      1    O  
HETATM  773  CB  PCA C   1       9.650 -16.583 -14.153  0.00  0.00      1    C  
HETATM  774  CG  PCA C   1       8.425 -16.390 -15.061  0.00  0.00      1    C  
HETATM  775  CD  PCA C   1       8.282 -17.791 -15.611  0.00  0.00      1    C  
HETATM  776  OE  PCA C   1       7.497 -18.140 -16.460  0.00  0.00      1    O  
ATOM    777  N   HIS C   2       8.117 -19.635 -12.352  0.00  0.00      1    N  
ATOM    778  CA  HIS C   2       6.869 -20.219 -12.804  0.00  0.00      1    C  
ATOM    779  C   HIS C   2       6.202 -21.068 -11.709  0.00  0.00      1    C  
ATOM    780  O   HIS C   2       5.091 -21.523 -11.867  0.00  0.00      1    O  
ATOM    781  CB  HIS C   2       7.190 -21.180 -13.963  0.00  0.00      1    C  
ATOM    782  CG  HIS C   2       5.955 -21.831 -14.495  0.00  0.00      1    C  
ATOM    783  CD2 HIS C   2       5.013 -21.240 -15.333  0.00  0.00      1    C  
ATOM    784  ND1 HIS C   2       5.563 -23.090 -14.228  0.00  0.00      1    N  
ATOM    785  CE1 HIS C   2       4.418 -23.226 -14.915  0.00  0.00      1    C  
ATOM    786  NE2 HIS C   2       4.040 -22.129 -15.591  0.00  0.00      1    N  
ATOM    787  N   TRP C   3       7.022 -21.435 -10.659  0.00  0.00      1    N  
ATOM    788  CA  TRP C   3       6.692 -22.512  -9.731  0.00  0.00      1    C  
ATOM    789  C   TRP C   3       6.352 -21.950  -8.352  0.00  0.00      1    C  
ATOM    790  O   TRP C   3       5.999 -20.799  -8.244  0.00  0.00      1    O  
ATOM    791  CB  TRP C   3       7.868 -23.512  -9.696  0.00  0.00      1    C  
ATOM    792  CG  TRP C   3       8.087 -24.080 -11.068  0.00  0.00      1    C  
ATOM    793  CD1 TRP C   3       9.090 -23.746 -11.983  0.00  0.00      1    C  
ATOM    794  CD2 TRP C   3       7.312 -25.030 -11.731  0.00  0.00      1    C  
ATOM    795  CE2 TRP C   3       7.878 -25.154 -12.999  0.00  0.00      1    C  
ATOM    796  CE3 TRP C   3       6.199 -25.775 -11.351  0.00  0.00      1    C  
ATOM    797  NE1 TRP C   3       8.895 -24.396 -13.058  0.00  0.00      1    N  
ATOM    798  CZ2 TRP C   3       7.306 -25.984 -13.959  0.00  0.00      1    C  
ATOM    799  CZ3 TRP C   3       5.637 -26.630 -12.307  0.00  0.00      1    C  
ATOM    800  CH2 TRP C   3       6.160 -26.704 -13.604  0.00  0.00      1    C  
ATOM    801  N   SER C   4       6.433 -22.805  -7.273  0.00  0.00      1    N  
ATOM    802  CA  SER C   4       6.232 -22.312  -5.925  0.00  0.00      1    C  
ATOM    803  C   SER C   4       6.797 -23.298  -4.906  0.00  0.00      1    C  
ATOM    804  O   SER C   4       6.824 -24.482  -5.137  0.00  0.00      1    O  
ATOM    805  CB  SER C   4       4.766 -21.994  -5.586  0.00  0.00      1    C  
ATOM    806  OG  SER C   4       4.019 -23.180  -5.608  0.00  0.00      1    O  
ATOM    807  N   TYR C   5       7.223 -22.716  -3.728  0.00  0.00      1    N  
ATOM    808  CA  TYR C   5       7.583 -23.512  -2.584  0.00  0.00      1    C  
ATOM    809  C   TYR C   5       7.556 -22.612  -1.350  0.00  0.00      1    C  
ATOM    810  O   TYR C   5       8.088 -21.529  -1.360  0.00  0.00      1    O  
ATOM    811  CB  TYR C   5       8.966 -24.178  -2.707  0.00  0.00      1    C  
ATOM    812  CG  TYR C   5       9.215 -25.040  -1.489  0.00  0.00      1    C  
ATOM    813  CD1 TYR C   5       9.937 -24.559  -0.391  0.00  0.00      1    C  
ATOM    814  CD2 TYR C   5       8.691 -26.335  -1.421  0.00  0.00      1    C  
ATOM    815  CE1 TYR C   5      10.108 -25.349   0.746  0.00  0.00      1    C  
ATOM    816  CE2 TYR C   5       8.875 -27.119  -0.282  0.00  0.00      1    C  
ATOM    817  CZ  TYR C   5       9.579 -26.639   0.825  0.00  0.00      1    C  
ATOM    818  OH  TYR C   5       9.737 -27.403   1.939  0.00  0.00      1    O  
ATOM    819  N   TRP C   6       6.957 -23.131  -0.226  0.00  0.00      1    N  
ATOM    820  CA  TRP C   6       7.073 -22.459   1.052  0.00  0.00      1    C  
ATOM    821  C   TRP C   6       6.320 -21.129   1.071  0.00  0.00      1    C  
ATOM    822  O   TRP C   6       5.129 -21.097   0.870  0.00  0.00      1    O  
ATOM    823  CB  TRP C   6       6.579 -23.418   2.145  0.00  0.00      1    C  
ATOM    824  CG  TRP C   6       6.671 -22.805   3.510  0.00  0.00      1    C  
ATOM    825  CD1 TRP C   6       7.816 -22.658   4.297  0.00  0.00      1    C  
ATOM    826  CD2 TRP C   6       5.649 -22.266   4.289  0.00  0.00      1    C  
ATOM    827  CE2 TRP C   6       6.261 -21.845   5.469  0.00  0.00      1    C  
ATOM    828  CE3 TRP C   6       4.283 -22.109   4.078  0.00  0.00      1    C  
ATOM    829  NE1 TRP C   6       7.500 -22.105   5.396  0.00  0.00      1    N  
ATOM    830  CZ2 TRP C   6       5.522 -21.246   6.485  0.00  0.00      1    C  
ATOM    831  CZ3 TRP C   6       3.537 -21.507   5.096  0.00  0.00      1    C  
ATOM    832  CH2 TRP C   6       4.148 -21.082   6.283  0.00  0.00      1    C  
ATOM    833  N   LEU C   7       7.085 -20.016   1.362  0.00  0.00      1    N  
ATOM    834  CA  LEU C   7       6.513 -18.685   1.485  0.00  0.00      1    C  
ATOM    835  C   LEU C   7       6.626 -17.879   0.190  0.00  0.00      1    C  
ATOM    836  O   LEU C   7       6.466 -16.681   0.230  0.00  0.00      1    O  
ATOM    837  CB  LEU C   7       7.147 -17.952   2.688  0.00  0.00      1    C  
ATOM    838  CG  LEU C   7       6.574 -18.369   4.057  0.00  0.00      1    C  
ATOM    839  CD1 LEU C   7       7.505 -17.908   5.195  0.00  0.00      1    C  
ATOM    840  CD2 LEU C   7       5.168 -17.783   4.285  0.00  0.00      1    C  
ATOM    841  N   ARG C   8       6.894 -18.559  -0.981  0.00  0.00      1    N  
ATOM    842  CA  ARG C   8       7.040 -17.833  -2.226  0.00  0.00      1    C  
ATOM    843  C   ARG C   8       6.332 -18.539  -3.389  0.00  0.00      1    C  
ATOM    844  O   ARG C   8       6.724 -19.614  -3.773  0.00  0.00      1    O  
ATOM    845  CB  ARG C   8       8.521 -17.561  -2.564  0.00  0.00      1    C  
ATOM    846  CG  ARG C   8       9.410 -18.810  -2.501  0.00  0.00      1    C  
ATOM    847  CD  ARG C   8      10.893 -18.529  -2.772  0.00  0.00      1    C  
ATOM    848  NE  ARG C   8      11.570 -18.227  -1.521  0.00  0.00      1    N  
ATOM    849  CZ  ARG C   8      12.037 -16.998  -1.186  0.00  0.00      1    C  
ATOM    850  NH1 ARG C   8      11.828 -15.898  -1.939  0.00  0.00      1    N1+
ATOM    851  NH2 ARG C   8      12.727 -16.847  -0.037  0.00  0.00      1    N  
HETATM  852  N   PRO C   9       5.405 -17.805  -4.106  0.00  0.00      1    N  
HETATM  853  CA  PRO C   9       5.227 -18.020  -5.530  0.00  0.00      1    C  
HETATM  854  C   PRO C   9       6.467 -17.554  -6.298  0.00  0.00      1    C  
HETATM  855  O   PRO C   9       6.828 -16.407  -6.236  0.00  0.00      1    O  
HETATM  856  CB  PRO C   9       4.011 -17.115  -5.823  0.00  0.00      1    C  
HETATM  857  CG  PRO C   9       3.292 -17.032  -4.463  0.00  0.00      1    C  
HETATM  858  CD  PRO C   9       4.455 -16.925  -3.461  0.00  0.00      1    C  
TER     859      PRO C   9 
HETATM  860  N   GLY C  10       7.134 -18.504  -7.043  0.00  0.00      1    N  
HETATM  861  CA  GLY C  10       8.232 -18.116  -7.896  0.00  0.00      1    C  
HETATM  862  C   GLY C  10       7.775 -18.004  -9.346  0.00  0.00      1    C  
HETATM  863  O   GLY C  10       8.287 -18.645 -10.233  0.00  0.00      1    O  
HETATM  864  NXT GLY C  10       6.782 -17.098  -9.616  0.00  0.00      1    N  
HETATM  865  N   PCA D   1       9.183  -9.119 -14.992  0.00  0.00      1    N  
HETATM  866  CA  PCA D   1       9.605  -8.457 -13.704  0.00  0.00      1    C  
HETATM  867  C   PCA D   1       8.573  -8.761 -12.624  0.00  0.00      1    C  
HETATM  868  O   PCA D   1       8.156  -7.847 -11.951  0.00  0.00      1    O  
HETATM  869  CB  PCA D   1       9.650  -6.983 -14.153  0.00  0.00      1    C  
HETATM  870  CG  PCA D   1       8.425  -6.790 -15.061  0.00  0.00      1    C  
HETATM  871  CD  PCA D   1       8.282  -8.191 -15.611  0.00  0.00      1    C  
HETATM  872  OE  PCA D   1       7.497  -8.540 -16.460  0.00  0.00      1    O  
ATOM    873  N   HIS D   2       8.117 -10.035 -12.352  0.00  0.00      1    N  
ATOM    874  CA  HIS D   2       6.869 -10.619 -12.804  0.00  0.00      1    C  
ATOM    875  C   HIS D   2       6.202 -11.468 -11.709  0.00  0.00      1    C  
ATOM    876  O   HIS D   2       5.091 -11.923 -11.867  0.00  0.00      1    O  
ATOM    877  CB  HIS D   2       7.190 -11.580 -13.963  0.00  0.00      1    C  
ATOM    878  CG  HIS D   2       5.955 -12.231 -14.495  0.00  0.00      1    C  
ATOM    879  CD2 HIS D   2       5.013 -11.640 -15.333  0.00  0.00      1    C  
ATOM    880  ND1 HIS D   2       5.563 -13.490 -14.228  0.00  0.00      1    N  
ATOM    881  CE1 HIS D   2       4.418 -13.626 -14.915  0.00  0.00      1    C  
ATOM    882  NE2 HIS D   2       4.040 -12.529 -15.591  0.00  0.00      1    N  
ATOM    883  N   TRP D   3       7.022 -11.835 -10.659  0.00  0.00      1    N  
ATOM    884  CA  TRP D   3       6.692 -12.912  -9.731  0.00  0.00      1    C  
ATOM    885  C   TRP D   3       6.352 -12.350  -8.352  0.00  0.00      1    C  
ATOM    886  O   TRP D   3       5.999 -11.199  -8.244  0.00  0.00      1    O  
ATOM    887  CB  TRP D   3       7.868 -13.912  -9.696  0.00  0.00      1    C  
ATOM    888  CG  TRP D   3       8.087 -14.480 -11.068  0.00  0.00      1    C  
ATOM    889  CD1 TRP D   3       9.090 -14.146 -11.983  0.00  0.00      1    C  
ATOM    890  CD2 TRP D   3       7.312 -15.430 -11.731  0.00  0.00      1    C  
ATOM    891  CE2 TRP D   3       7.878 -15.554 -12.999  0.00  0.00      1    C  
ATOM    892  CE3 TRP D   3       6.199 -16.175 -11.351  0.00  0.00      1    C  
ATOM    893  NE1 TRP D   3       8.895 -14.796 -13.058  0.00  0.00      1    N  
ATOM    894  CZ2 TRP D   3       7.306 -16.384 -13.959  0.00  0.00      1    C  
ATOM    895  CZ3 TRP D   3       5.637 -17.030 -12.307  0.00  0.00      1    C  
ATOM    896  CH2 TRP D   3       6.160 -17.104 -13.604  0.00  0.00      1    C  
ATOM    897  N   SER D   4       6.433 -13.205  -7.273  0.00  0.00      1    N  
ATOM    898  CA  SER D   4       6.232 -12.712  -5.925  0.00  0.00      1    C  
ATOM    899  C   SER D   4       6.797 -13.698  -4.906  0.00  0.00      1    C  
ATOM    900  O   SER D   4       6.824 -14.882  -5.137  0.00  0.00      1    O  
ATOM    901  CB  SER D   4       4.766 -12.394  -5.586  0.00  0.00      1    C  
ATOM    902  OG  SER D   4       4.019 -13.580  -5.608  0.00  0.00      1    O  
ATOM    903  N   TYR D   5       7.223 -13.116  -3.728  0.00  0.00      1    N  
ATOM    904  CA  TYR D   5       7.583 -13.912  -2.584  0.00  0.00      1    C  
ATOM    905  C   TYR D   5       7.556 -13.012  -1.350  0.00  0.00      1    C  
ATOM    906  O   TYR D   5       8.088 -11.929  -1.360  0.00  0.00      1    O  
ATOM    907  CB  TYR D   5       8.966 -14.578  -2.707  0.00  0.00      1    C  
ATOM    908  CG  TYR D   5       9.215 -15.440  -1.489  0.00  0.00      1    C  
ATOM    909  CD1 TYR D   5       9.937 -14.959  -0.391  0.00  0.00      1    C  
ATOM    910  CD2 TYR D   5       8.691 -16.735  -1.421  0.00  0.00      1    C  
ATOM    911  CE1 TYR D   5      10.108 -15.749   0.746  0.00  0.00      1    C  
ATOM    912  CE2 TYR D   5       8.875 -17.519  -0.282  0.00  0.00      1    C  
ATOM    913  CZ  TYR D   5       9.579 -17.039   0.825  0.00  0.00      1    C  
ATOM    914  OH  TYR D   5       9.737 -17.803   1.939  0.00  0.00      1    O  
ATOM    915  N   TRP D   6       6.957 -13.531  -0.226  0.00  0.00      1    N  
ATOM    916  CA  TRP D   6       7.073 -12.859   1.052  0.00  0.00      1    C  
ATOM    917  C   TRP D   6       6.320 -11.529   1.071  0.00  0.00      1    C  
ATOM    918  O   TRP D   6       5.129 -11.497   0.870  0.00  0.00      1    O  
ATOM    919  CB  TRP D   6       6.579 -13.818   2.145  0.00  0.00      1    C  
ATOM    920  CG  TRP D   6       6.671 -13.205   3.510  0.00  0.00      1    C  
ATOM    921  CD1 TRP D   6       7.816 -13.058   4.297  0.00  0.00      1    C  
ATOM    922  CD2 TRP D   6       5.649 -12.666   4.289  0.00  0.00      1    C  
ATOM    923  CE2 TRP D   6       6.261 -12.245   5.469  0.00  0.00      1    C  
ATOM    924  CE3 TRP D   6       4.283 -12.509   4.078  0.00  0.00      1    C  
ATOM    925  NE1 TRP D   6       7.500 -12.505   5.396  0.00  0.00      1    N  
ATOM    926  CZ2 TRP D   6       5.522 -11.646   6.485  0.00  0.00      1    C  
ATOM    927  CZ3 TRP D   6       3.537 -11.907   5.096  0.00  0.00      1    C  
ATOM    928  CH2 TRP D   6       4.148 -11.482   6.283  0.00  0.00      1    C  
ATOM    929  N   LEU D   7       7.085 -10.416   1.362  0.00  0.00      1    N  
ATOM    930  CA  LEU D   7       6.513  -9.085   1.485  0.00  0.00      1    C  
ATOM    931  C   LEU D   7       6.626  -8.279   0.190  0.00  0.00      1    C  
ATOM    932  O   LEU D   7       6.466  -7.081   0.230  0.00  0.00      1    O  
ATOM    933  CB  LEU D   7       7.147  -8.352   2.688  0.00  0.00      1    C  
ATOM    934  CG  LEU D   7       6.574  -8.769   4.057  0.00  0.00      1    C  
ATOM    935  CD1 LEU D   7       7.505  -8.308   5.195  0.00  0.00      1    C  
ATOM    936  CD2 LEU D   7       5.168  -8.183   4.285  0.00  0.00      1    C  
ATOM    937  N   ARG D   8       6.894  -8.959  -0.981  0.00  0.00      1    N  
ATOM    938  CA  ARG D   8       7.040  -8.233  -2.226  0.00  0.00      1    C  
ATOM    939  C   ARG D   8       6.332  -8.939  -3.389  0.00  0.00      1    C  
ATOM    940  O   ARG D   8       6.724 -10.014  -3.773  0.00  0.00      1    O  
ATOM    941  CB  ARG D   8       8.521  -7.961  -2.564  0.00  0.00      1    C  
ATOM    942  CG  ARG D   8       9.410  -9.210  -2.501  0.00  0.00      1    C  
ATOM    943  CD  ARG D   8      10.893  -8.929  -2.772  0.00  0.00      1    C  
ATOM    944  NE  ARG D   8      11.570  -8.627  -1.521  0.00  0.00      1    N  
ATOM    945  CZ  ARG D   8      12.037  -7.398  -1.186  0.00  0.00      1    C  
ATOM    946  NH1 ARG D   8      11.828  -6.298  -1.939  0.00  0.00      1    N1+
ATOM    947  NH2 ARG D   8      12.727  -7.247  -0.037  0.00  0.00      1    N  
HETATM  948  N   PRO D   9       5.405  -8.205  -4.106  0.00  0.00      1    N  
HETATM  949  CA  PRO D   9       5.227  -8.420  -5.530  0.00  0.00      1    C  
HETATM  950  C   PRO D   9       6.467  -7.954  -6.298  0.00  0.00      1    C  
HETATM  951  O   PRO D   9       6.828  -6.807  -6.236  0.00  0.00      1    O  
HETATM  952  CB  PRO D   9       4.011  -7.515  -5.823  0.00  0.00      1    C  
HETATM  953  CG  PRO D   9       3.292  -7.432  -4.463  0.00  0.00      1    C  
HETATM  954  CD  PRO D   9       4.455  -7.325  -3.461  0.00  0.00      1    C  
TER     955      PRO D   9 
HETATM  956  N   GLY D  10       7.134  -8.904  -7.043  0.00  0.00      1    N  
HETATM  957  CA  GLY D  10       8.232  -8.516  -7.896  0.00  0.00      1    C  
HETATM  958  C   GLY D  10       7.775  -8.404  -9.346  0.00  0.00      1    C  
HETATM  959  O   GLY D  10       8.287  -9.045 -10.233  0.00  0.00      1    O  
HETATM  960  NXT GLY D  10       6.782  -7.498  -9.616  0.00  0.00      1    N  
HETATM  961  N   PCA E   1       9.183   0.481 -14.992  0.00  0.00      1    N  
HETATM  962  CA  PCA E   1       9.605   1.143 -13.704  0.00  0.00      1    C  
HETATM  963  C   PCA E   1       8.573   0.839 -12.624  0.00  0.00      1    C  
HETATM  964  O   PCA E   1       8.156   1.753 -11.951  0.00  0.00      1    O  
HETATM  965  CB  PCA E   1       9.650   2.617 -14.153  0.00  0.00      1    C  
HETATM  966  CG  PCA E   1       8.425   2.810 -15.061  0.00  0.00      1    C  
HETATM  967  CD  PCA E   1       8.282   1.409 -15.611  0.00  0.00      1    C  
HETATM  968  OE  PCA E   1       7.497   1.060 -16.460  0.00  0.00      1    O  
ATOM    969  N   HIS E   2       8.117  -0.435 -12.352  0.00  0.00      1    N  
ATOM    970  CA  HIS E   2       6.869  -1.019 -12.804  0.00  0.00      1    C  
ATOM    971  C   HIS E   2       6.202  -1.868 -11.709  0.00  0.00      1    C  
ATOM    972  O   HIS E   2       5.091  -2.323 -11.867  0.00  0.00      1    O  
ATOM    973  CB  HIS E   2       7.190  -1.980 -13.963  0.00  0.00      1    C  
ATOM    974  CG  HIS E   2       5.955  -2.631 -14.495  0.00  0.00      1    C  
ATOM    975  CD2 HIS E   2       5.013  -2.040 -15.333  0.00  0.00      1    C  
ATOM    976  ND1 HIS E   2       5.563  -3.890 -14.228  0.00  0.00      1    N  
ATOM    977  CE1 HIS E   2       4.418  -4.026 -14.915  0.00  0.00      1    C  
ATOM    978  NE2 HIS E   2       4.040  -2.929 -15.591  0.00  0.00      1    N  
ATOM    979  N   TRP E   3       7.022  -2.235 -10.659  0.00  0.00      1    N  
ATOM    980  CA  TRP E   3       6.692  -3.312  -9.731  0.00  0.00      1    C  
ATOM    981  C   TRP E   3       6.352  -2.750  -8.352  0.00  0.00      1    C  
ATOM    982  O   TRP E   3       5.999  -1.599  -8.244  0.00  0.00      1    O  
ATOM    983  CB  TRP E   3       7.868  -4.312  -9.696  0.00  0.00      1    C  
ATOM    984  CG  TRP E   3       8.087  -4.880 -11.068  0.00  0.00      1    C  
ATOM    985  CD1 TRP E   3       9.090  -4.546 -11.983  0.00  0.00      1    C  
ATOM    986  CD2 TRP E   3       7.312  -5.830 -11.731  0.00  0.00      1    C  
ATOM    987  CE2 TRP E   3       7.878  -5.954 -12.999  0.00  0.00      1    C  
ATOM    988  CE3 TRP E   3       6.199  -6.575 -11.351  0.00  0.00      1    C  
ATOM    989  NE1 TRP E   3       8.895  -5.196 -13.058  0.00  0.00      1    N  
ATOM    990  CZ2 TRP E   3       7.306  -6.784 -13.959  0.00  0.00      1    C  
ATOM    991  CZ3 TRP E   3       5.637  -7.430 -12.307  0.00  0.00      1    C  
ATOM    992  CH2 TRP E   3       6.160  -7.504 -13.604  0.00  0.00      1    C  
ATOM    993  N   SER E   4       6.433  -3.605  -7.273  0.00  0.00      1    N  
ATOM    994  CA  SER E   4       6.232  -3.112  -5.925  0.00  0.00      1    C  
ATOM    995  C   SER E   4       6.797  -4.098  -4.906  0.00  0.00      1    C  
ATOM    996  O   SER E   4       6.824  -5.282  -5.137  0.00  0.00      1    O  
ATOM    997  CB  SER E   4       4.766  -2.794  -5.586  0.00  0.00      1    C  
ATOM    998  OG  SER E   4       4.019  -3.980  -5.608  0.00  0.00      1    O  
ATOM    999  N   TYR E   5       7.223  -3.516  -3.728  0.00  0.00      1    N  
ATOM   1000  CA  TYR E   5       7.583  -4.312  -2.584  0.00  0.00      1    C  
ATOM   1001  C   TYR E   5       7.556  -3.412  -1.350  0.00  0.00      1    C  
ATOM   1002  O   TYR E   5       8.088  -2.329  -1.360  0.00  0.00      1    O  
ATOM   1003  CB  TYR E   5       8.966  -4.978  -2.707  0.00  0.00      1    C  
ATOM   1004  CG  TYR E   5       9.215  -5.840  -1.489  0.00  0.00      1    C  
ATOM   1005  CD1 TYR E   5       9.937  -5.359  -0.391  0.00  0.00      1    C  
ATOM   1006  CD2 TYR E   5       8.691  -7.135  -1.421  0.00  0.00      1    C  
ATOM   1007  CE1 TYR E   5      10.108  -6.149   0.746  0.00  0.00      1    C  
ATOM   1008  CE2 TYR E   5       8.875  -7.919  -0.282  0.00  0.00      1    C  
ATOM   1009  CZ  TYR E   5       9.579  -7.439   0.825  0.00  0.00      1    C  
ATOM   1010  OH  TYR E   5       9.737  -8.203   1.939  0.00  0.00      1    O  
ATOM   1011  N   TRP E   6       6.957  -3.931  -0.226  0.00  0.00      1    N  
ATOM   1012  CA  TRP E   6       7.073  -3.259   1.052  0.00  0.00      1    C  
ATOM   1013  C   TRP E   6       6.320  -1.929   1.071  0.00  0.00      1    C  
ATOM   1014  O   TRP E   6       5.129  -1.897   0.870  0.00  0.00      1    O  
ATOM   1015  CB  TRP E   6       6.579  -4.218   2.145  0.00  0.00      1    C  
ATOM   1016  CG  TRP E   6       6.671  -3.605   3.510  0.00  0.00      1    C  
ATOM   1017  CD1 TRP E   6       7.816  -3.458   4.297  0.00  0.00      1    C  
ATOM   1018  CD2 TRP E   6       5.649  -3.066   4.289  0.00  0.00      1    C  
ATOM   1019  CE2 TRP E   6       6.261  -2.645   5.469  0.00  0.00      1    C  
ATOM   1020  CE3 TRP E   6       4.283  -2.909   4.078  0.00  0.00      1    C  
ATOM   1021  NE1 TRP E   6       7.500  -2.905   5.396  0.00  0.00      1    N  
ATOM   1022  CZ2 TRP E   6       5.522  -2.046   6.485  0.00  0.00      1    C  
ATOM   1023  CZ3 TRP E   6       3.537  -2.307   5.096  0.00  0.00      1    C  
ATOM   1024  CH2 TRP E   6       4.148  -1.882   6.283  0.00  0.00      1    C  
ATOM   1025  N   LEU E   7       7.085  -0.816   1.362  0.00  0.00      1    N  
ATOM   1026  CA  LEU E   7       6.513   0.515   1.485  0.00  0.00      1    C  
ATOM   1027  C   LEU E   7       6.626   1.321   0.190  0.00  0.00      1    C  
ATOM   1028  O   LEU E   7       6.466   2.519   0.230  0.00  0.00      1    O  
ATOM   1029  CB  LEU E   7       7.147   1.248   2.688  0.00  0.00      1    C  
ATOM   1030  CG  LEU E   7       6.574   0.831   4.057  0.00  0.00      1    C  
ATOM   1031  CD1 LEU E   7       7.505   1.292   5.195  0.00  0.00      1    C  
ATOM   1032  CD2 LEU E   7       5.168   1.417   4.285  0.00  0.00      1    C  
ATOM   1033  N   ARG E   8       6.894   0.641  -0.981  0.00  0.00      1    N  
ATOM   1034  CA  ARG E   8       7.040   1.367  -2.226  0.00  0.00      1    C  
ATOM   1035  C   ARG E   8       6.332   0.661  -3.389  0.00  0.00      1    C  
ATOM   1036  O   ARG E   8       6.724  -0.414  -3.773  0.00  0.00      1    O  
ATOM   1037  CB  ARG E   8       8.521   1.639  -2.564  0.00  0.00      1    C  
ATOM   1038  CG  ARG E   8       9.410   0.390  -2.501  0.00  0.00      1    C  
ATOM   1039  CD  ARG E   8      10.893   0.671  -2.772  0.00  0.00      1    C  
ATOM   1040  NE  ARG E   8      11.570   0.973  -1.521  0.00  0.00      1    N  
ATOM   1041  CZ  ARG E   8      12.037   2.202  -1.186  0.00  0.00      1    C  
ATOM   1042  NH1 ARG E   8      11.828   3.302  -1.939  0.00  0.00      1    N1+
ATOM   1043  NH2 ARG E   8      12.727   2.353  -0.037  0.00  0.00      1    N  
HETATM 1044  N   PRO E   9       5.405   1.395  -4.106  0.00  0.00      1    N  
HETATM 1045  CA  PRO E   9       5.227   1.180  -5.530  0.00  0.00      1    C  
HETATM 1046  C   PRO E   9       6.467   1.646  -6.298  0.00  0.00      1    C  
HETATM 1047  O   PRO E   9       6.828   2.793  -6.236  0.00  0.00      1    O  
HETATM 1048  CB  PRO E   9       4.011   2.085  -5.823  0.00  0.00      1    C  
HETATM 1049  CG  PRO E   9       3.292   2.168  -4.463  0.00  0.00      1    C  
HETATM 1050  CD  PRO E   9       4.455   2.275  -3.461  0.00  0.00      1    C  
TER    1051      PRO E   9 
HETATM 1052  N   GLY E  10       7.134   0.696  -7.043  0.00  0.00      1    N  
HETATM 1053  CA  GLY E  10       8.232   1.084  -7.896  0.00  0.00      1    C  
HETATM 1054  C   GLY E  10       7.775   1.196  -9.346  0.00  0.00      1    C  
HETATM 1055  O   GLY E  10       8.287   0.555 -10.233  0.00  0.00      1    O  
HETATM 1056  NXT GLY E  10       6.782   2.102  -9.616  0.00  0.00      1    N  
HETATM 1057  N   PCA F   1       9.183  10.081 -14.992  0.00  0.00      1    N  
HETATM 1058  CA  PCA F   1       9.605  10.743 -13.704  0.00  0.00      1    C  
HETATM 1059  C   PCA F   1       8.573  10.439 -12.624  0.00  0.00      1    C  
HETATM 1060  O   PCA F   1       8.156  11.353 -11.951  0.00  0.00      1    O  
HETATM 1061  CB  PCA F   1       9.650  12.217 -14.153  0.00  0.00      1    C  
HETATM 1062  CG  PCA F   1       8.425  12.410 -15.061  0.00  0.00      1    C  
HETATM 1063  CD  PCA F   1       8.282  11.009 -15.611  0.00  0.00      1    C  
HETATM 1064  OE  PCA F   1       7.497  10.660 -16.460  0.00  0.00      1    O  
ATOM   1065  N   HIS F   2       8.117   9.165 -12.352  0.00  0.00      1    N  
ATOM   1066  CA  HIS F   2       6.869   8.581 -12.804  0.00  0.00      1    C  
ATOM   1067  C   HIS F   2       6.202   7.732 -11.709  0.00  0.00      1    C  
ATOM   1068  O   HIS F   2       5.091   7.277 -11.867  0.00  0.00      1    O  
ATOM   1069  CB  HIS F   2       7.190   7.620 -13.963  0.00  0.00      1    C  
ATOM   1070  CG  HIS F   2       5.955   6.969 -14.495  0.00  0.00      1    C  
ATOM   1071  CD2 HIS F   2       5.013   7.560 -15.333  0.00  0.00      1    C  
ATOM   1072  ND1 HIS F   2       5.563   5.710 -14.228  0.00  0.00      1    N  
ATOM   1073  CE1 HIS F   2       4.418   5.574 -14.915  0.00  0.00      1    C  
ATOM   1074  NE2 HIS F   2       4.040   6.671 -15.591  0.00  0.00      1    N  
ATOM   1075  N   TRP F   3       7.022   7.365 -10.659  0.00  0.00      1    N  
ATOM   1076  CA  TRP F   3       6.692   6.288  -9.731  0.00  0.00      1    C  
ATOM   1077  C   TRP F   3       6.352   6.850  -8.352  0.00  0.00      1    C  
ATOM   1078  O   TRP F   3       5.999   8.001  -8.244  0.00  0.00      1    O  
ATOM   1079  CB  TRP F   3       7.868   5.288  -9.696  0.00  0.00      1    C  
ATOM   1080  CG  TRP F   3       8.087   4.720 -11.068  0.00  0.00      1    C  
ATOM   1081  CD1 TRP F   3       9.090   5.054 -11.983  0.00  0.00      1    C  
ATOM   1082  CD2 TRP F   3       7.312   3.770 -11.731  0.00  0.00      1    C  
ATOM   1083  CE2 TRP F   3       7.878   3.646 -12.999  0.00  0.00      1    C  
ATOM   1084  CE3 TRP F   3       6.199   3.025 -11.351  0.00  0.00      1    C  
ATOM   1085  NE1 TRP F   3       8.895   4.404 -13.058  0.00  0.00      1    N  
ATOM   1086  CZ2 TRP F   3       7.306   2.816 -13.959  0.00  0.00      1    C  
ATOM   1087  CZ3 TRP F   3       5.637   2.170 -12.307  0.00  0.00      1    C  
ATOM   1088  CH2 TRP F   3       6.160   2.096 -13.604  0.00  0.00      1    C  
ATOM   1089  N   SER F   4       6.433   5.995  -7.273  0.00  0.00      1    N  
ATOM   1090  CA  SER F   4       6.232   6.488  -5.925  0.00  0.00      1    C  
ATOM   1091  C   SER F   4       6.797   5.502  -4.906  0.00  0.00      1    C  
ATOM   1092  O   SER F   4       6.824   4.318  -5.137  0.00  0.00      1    O  
ATOM   1093  CB  SER F   4       4.766   6.806  -5.586  0.00  0.00      1    C  
ATOM   1094  OG  SER F   4       4.019   5.620  -5.608  0.00  0.00      1    O  
ATOM   1095  N   TYR F   5       7.223   6.084  -3.728  0.00  0.00      1    N  
ATOM   1096  CA  TYR F   5       7.583   5.288  -2.584  0.00  0.00      1    C  
ATOM   1097  C   TYR F   5       7.556   6.188  -1.350  0.00  0.00      1    C  
ATOM   1098  O   TYR F   5       8.088   7.271  -1.360  0.00  0.00      1    O  
ATOM   1099  CB  TYR F   5       8.966   4.622  -2.707  0.00  0.00      1    C  
ATOM   1100  CG  TYR F   5       9.215   3.760  -1.489  0.00  0.00      1    C  
ATOM   1101  CD1 TYR F   5       9.937   4.241  -0.391  0.00  0.00      1    C  
ATOM   1102  CD2 TYR F   5       8.691   2.465  -1.421  0.00  0.00      1    C  
ATOM   1103  CE1 TYR F   5      10.108   3.451   0.746  0.00  0.00      1    C  
ATOM   1104  CE2 TYR F   5       8.875   1.681  -0.282  0.00  0.00      1    C  
ATOM   1105  CZ  TYR F   5       9.579   2.161   0.825  0.00  0.00      1    C  
ATOM   1106  OH  TYR F   5       9.737   1.397   1.939  0.00  0.00      1    O  
ATOM   1107  N   TRP F   6       6.957   5.669  -0.226  0.00  0.00      1    N  
ATOM   1108  CA  TRP F   6       7.073   6.341   1.052  0.00  0.00      1    C  
ATOM   1109  C   TRP F   6       6.320   7.671   1.071  0.00  0.00      1    C  
ATOM   1110  O   TRP F   6       5.129   7.703   0.870  0.00  0.00      1    O  
ATOM   1111  CB  TRP F   6       6.579   5.382   2.145  0.00  0.00      1    C  
ATOM   1112  CG  TRP F   6       6.671   5.995   3.510  0.00  0.00      1    C  
ATOM   1113  CD1 TRP F   6       7.816   6.142   4.297  0.00  0.00      1    C  
ATOM   1114  CD2 TRP F   6       5.649   6.534   4.289  0.00  0.00      1    C  
ATOM   1115  CE2 TRP F   6       6.261   6.955   5.469  0.00  0.00      1    C  
ATOM   1116  CE3 TRP F   6       4.283   6.691   4.078  0.00  0.00      1    C  
ATOM   1117  NE1 TRP F   6       7.500   6.695   5.396  0.00  0.00      1    N  
ATOM   1118  CZ2 TRP F   6       5.522   7.554   6.485  0.00  0.00      1    C  
ATOM   1119  CZ3 TRP F   6       3.537   7.293   5.096  0.00  0.00      1    C  
ATOM   1120  CH2 TRP F   6       4.148   7.718   6.283  0.00  0.00      1    C  
ATOM   1121  N   LEU F   7       7.085   8.784   1.362  0.00  0.00      1    N  
ATOM   1122  CA  LEU F   7       6.513  10.115   1.485  0.00  0.00      1    C  
ATOM   1123  C   LEU F   7       6.626  10.921   0.190  0.00  0.00      1    C  
ATOM   1124  O   LEU F   7       6.466  12.119   0.230  0.00  0.00      1    O  
ATOM   1125  CB  LEU F   7       7.147  10.848   2.688  0.00  0.00      1    C  
ATOM   1126  CG  LEU F   7       6.574  10.431   4.057  0.00  0.00      1    C  
ATOM   1127  CD1 LEU F   7       7.505  10.892   5.195  0.00  0.00      1    C  
ATOM   1128  CD2 LEU F   7       5.168  11.017   4.285  0.00  0.00      1    C  
ATOM   1129  N   ARG F   8       6.894  10.241  -0.981  0.00  0.00      1    N  
ATOM   1130  CA  ARG F   8       7.040  10.967  -2.226  0.00  0.00      1    C  
ATOM   1131  C   ARG F   8       6.332  10.261  -3.389  0.00  0.00      1    C  
ATOM   1132  O   ARG F   8       6.724   9.186  -3.773  0.00  0.00      1    O  
ATOM   1133  CB  ARG F   8       8.521  11.239  -2.564  0.00  0.00      1    C  
ATOM   1134  CG  ARG F   8       9.410   9.990  -2.501  0.00  0.00      1    C  
ATOM   1135  CD  ARG F   8      10.893  10.271  -2.772  0.00  0.00      1    C  
ATOM   1136  NE  ARG F   8      11.570  10.573  -1.521  0.00  0.00      1    N  
ATOM   1137  CZ  ARG F   8      12.037  11.802  -1.186  0.00  0.00      1    C  
ATOM   1138  NH1 ARG F   8      11.828  12.902  -1.939  0.00  0.00      1    N1+
ATOM   1139  NH2 ARG F   8      12.727  11.953  -0.037  0.00  0.00      1    N  
HETATM 1140  N   PRO F   9       5.405  10.995  -4.106  0.00  0.00      1    N  
HETATM 1141  CA  PRO F   9       5.227  10.780  -5.530  0.00  0.00      1    C  
HETATM 1142  C   PRO F   9       6.467  11.246  -6.298  0.00  0.00      1    C  
HETATM 1143  O   PRO F   9       6.828  12.393  -6.236  0.00  0.00      1    O  
HETATM 1144  CB  PRO F   9       4.011  11.685  -5.823  0.00  0.00      1    C  
HETATM 1145  CG  PRO F   9       3.292  11.768  -4.463  0.00  0.00      1    C  
HETATM 1146  CD  PRO F   9       4.455  11.875  -3.461  0.00  0.00      1    C  
TER    1147      PRO F   9 
HETATM 1148  N   GLY F  10       7.134  10.296  -7.043  0.00  0.00      1    N  
HETATM 1149  CA  GLY F  10       8.232  10.684  -7.896  0.00  0.00      1    C  
HETATM 1150  C   GLY F  10       7.775  10.796  -9.346  0.00  0.00      1    C  
HETATM 1151  O   GLY F  10       8.287  10.155 -10.233  0.00  0.00      1    O  
HETATM 1152  NXT GLY F  10       6.782  11.702  -9.616  0.00  0.00      1    N  
HETATM 1153  N   PCA A   1     -26.372 -33.956 -42.327  0.00  0.00      10   N  
HETATM 1154  CA  PCA A   1     -27.727 -33.294 -42.324  0.00  0.00      10   C  
HETATM 1155  C   PCA A   1     -28.436 -33.598 -43.639  0.00  0.00      10   C  
HETATM 1156  O   PCA A   1     -28.947 -32.684 -44.244  0.00  0.00      10   O  
HETATM 1157  CB  PCA A   1     -27.315 -31.820 -42.142  0.00  0.00      10   C  
HETATM 1158  CG  PCA A   1     -26.072 -31.627 -43.026  0.00  0.00      10   C  
HETATM 1159  CD  PCA A   1     -25.505 -33.028 -42.993  0.00  0.00      10   C  
HETATM 1160  OE  PCA A   1     -24.455 -33.377 -43.477  0.00  0.00      10   O  
ATOM   1161  N   HIS A   2     -28.554 -34.872 -44.156  0.00  0.00      10   N  
ATOM   1162  CA  HIS A   2     -27.739 -35.456 -45.204  0.00  0.00      10   C  
ATOM   1163  C   HIS A   2     -28.573 -36.305 -46.177  0.00  0.00      10   C  
ATOM   1164  O   HIS A   2     -28.080 -36.760 -47.184  0.00  0.00      10   O  
ATOM   1165  CB  HIS A   2     -26.735 -36.417 -44.541  0.00  0.00      10   C  
ATOM   1166  CG  HIS A   2     -25.847 -37.068 -45.551  0.00  0.00      10   C  
ATOM   1167  CD2 HIS A   2     -24.760 -36.477 -46.188  0.00  0.00      10   C  
ATOM   1168  ND1 HIS A   2     -25.980 -38.327 -46.006  0.00  0.00      10   N  
ATOM   1169  CE1 HIS A   2     -24.973 -38.463 -46.882  0.00  0.00      10   C  
ATOM   1170  NE2 HIS A   2     -24.214 -37.366 -47.034  0.00  0.00      10   N  
ATOM   1171  N   TRP A   3     -29.826 -36.672 -45.721  0.00  0.00      10   N  
ATOM   1172  CA  TRP A   3     -30.606 -37.749 -46.322  0.00  0.00      10   C  
ATOM   1173  C   TRP A   3     -31.813 -37.187 -47.071  0.00  0.00      10   C  
ATOM   1174  O   TRP A   3     -31.806 -36.036 -47.441  0.00  0.00      10   O  
ATOM   1175  CB  TRP A   3     -31.003 -38.749 -45.215  0.00  0.00      10   C  
ATOM   1176  CG  TRP A   3     -29.765 -39.317 -44.582  0.00  0.00      10   C  
ATOM   1177  CD1 TRP A   3     -29.205 -38.983 -43.346  0.00  0.00      10   C  
ATOM   1178  CD2 TRP A   3     -28.895 -40.267 -45.115  0.00  0.00      10   C  
ATOM   1179  CE2 TRP A   3     -27.864 -40.391 -44.184  0.00  0.00      10   C  
ATOM   1180  CE3 TRP A   3     -28.913 -41.012 -46.290  0.00  0.00      10   C  
ATOM   1181  NE1 TRP A   3     -28.123 -39.633 -43.199  0.00  0.00      10   N  
ATOM   1182  CZ2 TRP A   3     -26.775 -41.221 -44.432  0.00  0.00      10   C  
ATOM   1183  CZ3 TRP A   3     -27.830 -41.867 -46.530  0.00  0.00      10   C  
ATOM   1184  CH2 TRP A   3     -26.758 -41.941 -45.631  0.00  0.00      10   C  
ATOM   1185  N   SER A   4     -32.863 -38.042 -47.328  0.00  0.00      10   N  
ATOM   1186  CA  SER A   4     -34.084 -37.549 -47.936  0.00  0.00      10   C  
ATOM   1187  C   SER A   4     -35.227 -38.535 -47.714  0.00  0.00      10   C  
ATOM   1188  O   SER A   4     -35.016 -39.719 -47.616  0.00  0.00      10   O  
ATOM   1189  CB  SER A   4     -33.953 -37.231 -49.435  0.00  0.00      10   C  
ATOM   1190  OG  SER A   4     -33.701 -38.417 -50.139  0.00  0.00      10   O  
ATOM   1191  N   TYR A   5     -36.480 -37.953 -47.672  0.00  0.00      10   N  
ATOM   1192  CA  TYR A   5     -37.679 -38.749 -47.683  0.00  0.00      10   C  
ATOM   1193  C   TYR A   5     -38.843 -37.849 -48.090  0.00  0.00      10   C  
ATOM   1194  O   TYR A   5     -38.999 -36.766 -47.581  0.00  0.00      10   O  
ATOM   1195  CB  TYR A   5     -37.989 -39.415 -46.330  0.00  0.00      10   C  
ATOM   1196  CG  TYR A   5     -39.225 -40.277 -46.470  0.00  0.00      10   C  
ATOM   1197  CD1 TYR A   5     -40.492 -39.796 -46.122  0.00  0.00      10   C  
ATOM   1198  CD2 TYR A   5     -39.127 -41.572 -46.989  0.00  0.00      10   C  
ATOM   1199  CE1 TYR A   5     -41.626 -40.586 -46.311  0.00  0.00      10   C  
ATOM   1200  CE2 TYR A   5     -40.267 -42.356 -47.166  0.00  0.00      10   C  
ATOM   1201  CZ  TYR A   5     -41.537 -41.876 -46.838  0.00  0.00      10   C  
ATOM   1202  OH  TYR A   5     -42.646 -42.640 -47.033  0.00  0.00      10   O  
ATOM   1203  N   TRP A   6     -39.727 -38.368 -49.007  0.00  0.00      10   N  
ATOM   1204  CA  TRP A   6     -40.979 -37.696 -49.292  0.00  0.00      10   C  
ATOM   1205  C   TRP A   6     -40.764 -36.366 -50.013  0.00  0.00      10   C  
ATOM   1206  O   TRP A   6     -40.205 -36.334 -51.084  0.00  0.00      10   O  
ATOM   1207  CB  TRP A   6     -41.866 -38.655 -50.100  0.00  0.00      10   C  
ATOM   1208  CG  TRP A   6     -43.192 -38.042 -50.434  0.00  0.00      10   C  
ATOM   1209  CD1 TRP A   6     -44.295 -37.895 -49.588  0.00  0.00      10   C  
ATOM   1210  CD2 TRP A   6     -43.618 -37.503 -51.647  0.00  0.00      10   C  
ATOM   1211  CE2 TRP A   6     -44.929 -37.082 -51.429  0.00  0.00      10   C  
ATOM   1212  CE3 TRP A   6     -42.994 -37.346 -52.881  0.00  0.00      10   C  
ATOM   1213  NE1 TRP A   6     -45.243 -37.342 -50.228  0.00  0.00      10   N  
ATOM   1214  CZ2 TRP A   6     -45.667 -36.483 -52.446  0.00  0.00      10   C  
ATOM   1215  CZ3 TRP A   6     -43.732 -36.744 -53.905  0.00  0.00      10   C  
ATOM   1216  CH2 TRP A   6     -45.050 -36.319 -53.690  0.00  0.00      10   C  
ATOM   1217  N   LEU A   7     -41.277 -35.253 -49.377  0.00  0.00      10   N  
ATOM   1218  CA  LEU A   7     -41.217 -33.922 -49.959  0.00  0.00      10   C  
ATOM   1219  C   LEU A   7     -40.021 -33.116 -49.450  0.00  0.00      10   C  
ATOM   1220  O   LEU A   7     -40.010 -31.918 -49.615  0.00  0.00      10   O  
ATOM   1221  CB  LEU A   7     -42.558 -33.189 -49.727  0.00  0.00      10   C  
ATOM   1222  CG  LEU A   7     -43.682 -33.606 -50.695  0.00  0.00      10   C  
ATOM   1223  CD1 LEU A   7     -45.053 -33.145 -50.161  0.00  0.00      10   C  
ATOM   1224  CD2 LEU A   7     -43.465 -33.020 -52.103  0.00  0.00      10   C  
ATOM   1225  N   ARG A   8     -38.990 -33.796 -48.834  0.00  0.00      10   N  
ATOM   1226  CA  ARG A   8     -37.851 -33.070 -48.311  0.00  0.00      10   C  
ATOM   1227  C   ARG A   8     -36.526 -33.776 -48.624  0.00  0.00      10   C  
ATOM   1228  O   ARG A   8     -36.282 -34.851 -48.132  0.00  0.00      10   O  
ATOM   1229  CB  ARG A   8     -37.987 -32.798 -46.797  0.00  0.00      10   C  
ATOM   1230  CG  ARG A   8     -38.322 -34.047 -45.972  0.00  0.00      10   C  
ATOM   1231  CD  ARG A   8     -38.523 -33.766 -44.477  0.00  0.00      10   C  
ATOM   1232  NE  ARG A   8     -39.922 -33.464 -44.220  0.00  0.00      10   N  
ATOM   1233  CZ  ARG A   8     -40.384 -32.235 -43.880  0.00  0.00      10   C  
ATOM   1234  NH1 ARG A   8     -39.604 -31.135 -43.846  0.00  0.00      10   N1+
ATOM   1235  NH2 ARG A   8     -41.691 -32.084 -43.579  0.00  0.00      10   N  
HETATM 1236  N   PRO A   9     -35.558 -33.042 -49.285  0.00  0.00      10   N  
HETATM 1237  CA  PRO A   9     -34.149 -33.257 -49.014  0.00  0.00      10   C  
HETATM 1238  C   PRO A   9     -33.801 -32.791 -47.597  0.00  0.00      10   C  
HETATM 1239  O   PRO A   9     -33.972 -31.644 -47.273  0.00  0.00      10   O  
HETATM 1240  CB  PRO A   9     -33.494 -32.352 -50.079  0.00  0.00      10   C  
HETATM 1241  CG  PRO A   9     -34.566 -32.269 -51.184  0.00  0.00      10   C  
HETATM 1242  CD  PRO A   9     -35.878 -32.162 -50.387  0.00  0.00      10   C  
TER    1243      PRO A   9 
HETATM 1244  N   GLY A  10     -33.300 -33.741 -46.732  0.00  0.00      10   N  
HETATM 1245  CA  GLY A  10     -32.827 -33.353 -45.424  0.00  0.00      10   C  
HETATM 1246  C   GLY A  10     -31.307 -33.241 -45.411  0.00  0.00      10   C  
HETATM 1247  O   GLY A  10     -30.622 -33.882 -44.651  0.00  0.00      10   O  
HETATM 1248  NXT GLY A  10     -30.743 -32.335 -46.272  0.00  0.00      10   N  
HETATM 1249  N   PCA B   1     -26.372 -24.356 -42.327  0.00  0.00      10   N  
HETATM 1250  CA  PCA B   1     -27.727 -23.694 -42.324  0.00  0.00      10   C  
HETATM 1251  C   PCA B   1     -28.436 -23.998 -43.639  0.00  0.00      10   C  
HETATM 1252  O   PCA B   1     -28.947 -23.084 -44.244  0.00  0.00      10   O  
HETATM 1253  CB  PCA B   1     -27.315 -22.220 -42.142  0.00  0.00      10   C  
HETATM 1254  CG  PCA B   1     -26.072 -22.027 -43.026  0.00  0.00      10   C  
HETATM 1255  CD  PCA B   1     -25.505 -23.428 -42.992  0.00  0.00      10   C  
HETATM 1256  OE  PCA B   1     -24.455 -23.777 -43.477  0.00  0.00      10   O  
ATOM   1257  N   HIS B   2     -28.554 -25.272 -44.157  0.00  0.00      10   N  
ATOM   1258  CA  HIS B   2     -27.739 -25.856 -45.204  0.00  0.00      10   C  
ATOM   1259  C   HIS B   2     -28.573 -26.705 -46.177  0.00  0.00      10   C  
ATOM   1260  O   HIS B   2     -28.080 -27.160 -47.184  0.00  0.00      10   O  
ATOM   1261  CB  HIS B   2     -26.735 -26.817 -44.541  0.00  0.00      10   C  
ATOM   1262  CG  HIS B   2     -25.848 -27.468 -45.551  0.00  0.00      10   C  
ATOM   1263  CD2 HIS B   2     -24.760 -26.877 -46.188  0.00  0.00      10   C  
ATOM   1264  ND1 HIS B   2     -25.980 -28.727 -46.006  0.00  0.00      10   N  
ATOM   1265  CE1 HIS B   2     -24.973 -28.863 -46.882  0.00  0.00      10   C  
ATOM   1266  NE2 HIS B   2     -24.214 -27.766 -47.034  0.00  0.00      10   N  
ATOM   1267  N   TRP B   3     -29.826 -27.072 -45.721  0.00  0.00      10   N  
ATOM   1268  CA  TRP B   3     -30.606 -28.149 -46.322  0.00  0.00      10   C  
ATOM   1269  C   TRP B   3     -31.813 -27.587 -47.072  0.00  0.00      10   C  
ATOM   1270  O   TRP B   3     -31.806 -26.436 -47.441  0.00  0.00      10   O  
ATOM   1271  CB  TRP B   3     -31.003 -29.149 -45.215  0.00  0.00      10   C  
ATOM   1272  CG  TRP B   3     -29.765 -29.717 -44.582  0.00  0.00      10   C  
ATOM   1273  CD1 TRP B   3     -29.205 -29.383 -43.346  0.00  0.00      10   C  
ATOM   1274  CD2 TRP B   3     -28.895 -30.667 -45.115  0.00  0.00      10   C  
ATOM   1275  CE2 TRP B   3     -27.864 -30.791 -44.185  0.00  0.00      10   C  
ATOM   1276  CE3 TRP B   3     -28.913 -31.412 -46.290  0.00  0.00      10   C  
ATOM   1277  NE1 TRP B   3     -28.123 -30.033 -43.199  0.00  0.00      10   N  
ATOM   1278  CZ2 TRP B   3     -26.775 -31.621 -44.432  0.00  0.00      10   C  
ATOM   1279  CZ3 TRP B   3     -27.830 -32.267 -46.530  0.00  0.00      10   C  
ATOM   1280  CH2 TRP B   3     -26.758 -32.341 -45.631  0.00  0.00      10   C  
ATOM   1281  N   SER B   4     -32.863 -28.442 -47.328  0.00  0.00      10   N  
ATOM   1282  CA  SER B   4     -34.084 -27.949 -47.936  0.00  0.00      10   C  
ATOM   1283  C   SER B   4     -35.228 -28.935 -47.713  0.00  0.00      10   C  
ATOM   1284  O   SER B   4     -35.016 -30.119 -47.616  0.00  0.00      10   O  
ATOM   1285  CB  SER B   4     -33.953 -27.631 -49.434  0.00  0.00      10   C  
ATOM   1286  OG  SER B   4     -33.701 -28.817 -50.139  0.00  0.00      10   O  
ATOM   1287  N   TYR B   5     -36.480 -28.353 -47.672  0.00  0.00      10   N  
ATOM   1288  CA  TYR B   5     -37.679 -29.149 -47.684  0.00  0.00      10   C  
ATOM   1289  C   TYR B   5     -38.843 -28.249 -48.090  0.00  0.00      10   C  
ATOM   1290  O   TYR B   5     -38.999 -27.166 -47.581  0.00  0.00      10   O  
ATOM   1291  CB  TYR B   5     -37.989 -29.815 -46.330  0.00  0.00      10   C  
ATOM   1292  CG  TYR B   5     -39.225 -30.677 -46.470  0.00  0.00      10   C  
ATOM   1293  CD1 TYR B   5     -40.492 -30.196 -46.122  0.00  0.00      10   C  
ATOM   1294  CD2 TYR B   5     -39.127 -31.972 -46.989  0.00  0.00      10   C  
ATOM   1295  CE1 TYR B   5     -41.626 -30.986 -46.311  0.00  0.00      10   C  
ATOM   1296  CE2 TYR B   5     -40.267 -32.756 -47.166  0.00  0.00      10   C  
ATOM   1297  CZ  TYR B   5     -41.537 -32.276 -46.838  0.00  0.00      10   C  
ATOM   1298  OH  TYR B   5     -42.646 -33.040 -47.033  0.00  0.00      10   O  
ATOM   1299  N   TRP B   6     -39.727 -28.768 -49.007  0.00  0.00      10   N  
ATOM   1300  CA  TRP B   6     -40.979 -28.096 -49.292  0.00  0.00      10   C  
ATOM   1301  C   TRP B   6     -40.765 -26.766 -50.014  0.00  0.00      10   C  
ATOM   1302  O   TRP B   6     -40.206 -26.734 -51.085  0.00  0.00      10   O  
ATOM   1303  CB  TRP B   6     -41.866 -29.055 -50.100  0.00  0.00      10   C  
ATOM   1304  CG  TRP B   6     -43.192 -28.442 -50.434  0.00  0.00      10   C  
ATOM   1305  CD1 TRP B   6     -44.295 -28.295 -49.588  0.00  0.00      10   C  
ATOM   1306  CD2 TRP B   6     -43.618 -27.903 -51.647  0.00  0.00      10   C  
ATOM   1307  CE2 TRP B   6     -44.929 -27.482 -51.430  0.00  0.00      10   C  
ATOM   1308  CE3 TRP B   6     -42.994 -27.746 -52.881  0.00  0.00      10   C  
ATOM   1309  NE1 TRP B   6     -45.243 -27.742 -50.228  0.00  0.00      10   N  
ATOM   1310  CZ2 TRP B   6     -45.667 -26.883 -52.446  0.00  0.00      10   C  
ATOM   1311  CZ3 TRP B   6     -43.732 -27.144 -53.905  0.00  0.00      10   C  
ATOM   1312  CH2 TRP B   6     -45.050 -26.719 -53.690  0.00  0.00      10   C  
ATOM   1313  N   LEU B   7     -41.277 -25.653 -49.377  0.00  0.00      10   N  
ATOM   1314  CA  LEU B   7     -41.218 -24.322 -49.958  0.00  0.00      10   C  
ATOM   1315  C   LEU B   7     -40.021 -23.516 -49.450  0.00  0.00      10   C  
ATOM   1316  O   LEU B   7     -40.010 -22.318 -49.615  0.00  0.00      10   O  
ATOM   1317  CB  LEU B   7     -42.558 -23.589 -49.727  0.00  0.00      10   C  
ATOM   1318  CG  LEU B   7     -43.682 -24.006 -50.695  0.00  0.00      10   C  
ATOM   1319  CD1 LEU B   7     -45.053 -23.545 -50.162  0.00  0.00      10   C  
ATOM   1320  CD2 LEU B   7     -43.465 -23.420 -52.103  0.00  0.00      10   C  
ATOM   1321  N   ARG B   8     -38.990 -24.196 -48.834  0.00  0.00      10   N  
ATOM   1322  CA  ARG B   8     -37.852 -23.470 -48.310  0.00  0.00      10   C  
ATOM   1323  C   ARG B   8     -36.526 -24.176 -48.624  0.00  0.00      10   C  
ATOM   1324  O   ARG B   8     -36.282 -25.251 -48.132  0.00  0.00      10   O  
ATOM   1325  CB  ARG B   8     -37.987 -23.198 -46.797  0.00  0.00      10   C  
ATOM   1326  CG  ARG B   8     -38.322 -24.447 -45.971  0.00  0.00      10   C  
ATOM   1327  CD  ARG B   8     -38.523 -24.166 -44.477  0.00  0.00      10   C  
ATOM   1328  NE  ARG B   8     -39.922 -23.864 -44.220  0.00  0.00      10   N  
ATOM   1329  CZ  ARG B   8     -40.385 -22.635 -43.879  0.00  0.00      10   C  
ATOM   1330  NH1 ARG B   8     -39.604 -21.535 -43.845  0.00  0.00      10   N1+
ATOM   1331  NH2 ARG B   8     -41.691 -22.484 -43.579  0.00  0.00      10   N  
HETATM 1332  N   PRO B   9     -35.558 -23.442 -49.285  0.00  0.00      10   N  
HETATM 1333  CA  PRO B   9     -34.149 -23.657 -49.014  0.00  0.00      10   C  
HETATM 1334  C   PRO B   9     -33.802 -23.191 -47.596  0.00  0.00      10   C  
HETATM 1335  O   PRO B   9     -33.973 -22.044 -47.273  0.00  0.00      10   O  
HETATM 1336  CB  PRO B   9     -33.494 -22.752 -50.079  0.00  0.00      10   C  
HETATM 1337  CG  PRO B   9     -34.565 -22.669 -51.184  0.00  0.00      10   C  
HETATM 1338  CD  PRO B   9     -35.878 -22.562 -50.387  0.00  0.00      10   C  
TER    1339      PRO B   9 
HETATM 1340  N   GLY B  10     -33.300 -24.141 -46.733  0.00  0.00      10   N  
HETATM 1341  CA  GLY B  10     -32.827 -23.753 -45.424  0.00  0.00      10   C  
HETATM 1342  C   GLY B  10     -31.307 -23.641 -45.411  0.00  0.00      10   C  
HETATM 1343  O   GLY B  10     -30.622 -24.282 -44.650  0.00  0.00      10   O  
HETATM 1344  NXT GLY B  10     -30.743 -22.735 -46.272  0.00  0.00      10   N  
HETATM 1345  N   PCA C   1     -26.372 -14.756 -42.327  0.00  0.00      10   N  
HETATM 1346  CA  PCA C   1     -27.727 -14.094 -42.324  0.00  0.00      10   C  
HETATM 1347  C   PCA C   1     -28.436 -14.398 -43.639  0.00  0.00      10   C  
HETATM 1348  O   PCA C   1     -28.947 -13.484 -44.244  0.00  0.00      10   O  
HETATM 1349  CB  PCA C   1     -27.315 -12.620 -42.142  0.00  0.00      10   C  
HETATM 1350  CG  PCA C   1     -26.072 -12.427 -43.027  0.00  0.00      10   C  
HETATM 1351  CD  PCA C   1     -25.505 -13.828 -42.993  0.00  0.00      10   C  
HETATM 1352  OE  PCA C   1     -24.455 -14.177 -43.477  0.00  0.00      10   O  
ATOM   1353  N   HIS C   2     -28.554 -15.672 -44.157  0.00  0.00      10   N  
ATOM   1354  CA  HIS C   2     -27.739 -16.256 -45.204  0.00  0.00      10   C  
ATOM   1355  C   HIS C   2     -28.573 -17.105 -46.177  0.00  0.00      10   C  
ATOM   1356  O   HIS C   2     -28.080 -17.560 -47.185  0.00  0.00      10   O  
ATOM   1357  CB  HIS C   2     -26.735 -17.217 -44.541  0.00  0.00      10   C  
ATOM   1358  CG  HIS C   2     -25.848 -17.868 -45.551  0.00  0.00      10   C  
ATOM   1359  CD2 HIS C   2     -24.760 -17.277 -46.188  0.00  0.00      10   C  
ATOM   1360  ND1 HIS C   2     -25.980 -19.127 -46.006  0.00  0.00      10   N  
ATOM   1361  CE1 HIS C   2     -24.973 -19.263 -46.882  0.00  0.00      10   C  
ATOM   1362  NE2 HIS C   2     -24.214 -18.166 -47.033  0.00  0.00      10   N  
ATOM   1363  N   TRP C   3     -29.826 -17.472 -45.721  0.00  0.00      10   N  
ATOM   1364  CA  TRP C   3     -30.606 -18.549 -46.322  0.00  0.00      10   C  
ATOM   1365  C   TRP C   3     -31.813 -17.987 -47.072  0.00  0.00      10   C  
ATOM   1366  O   TRP C   3     -31.806 -16.836 -47.441  0.00  0.00      10   O  
ATOM   1367  CB  TRP C   3     -31.003 -19.549 -45.215  0.00  0.00      10   C  
ATOM   1368  CG  TRP C   3     -29.765 -20.117 -44.582  0.00  0.00      10   C  
ATOM   1369  CD1 TRP C   3     -29.205 -19.783 -43.346  0.00  0.00      10   C  
ATOM   1370  CD2 TRP C   3     -28.896 -21.067 -45.114  0.00  0.00      10   C  
ATOM   1371  CE2 TRP C   3     -27.865 -21.191 -44.184  0.00  0.00      10   C  
ATOM   1372  CE3 TRP C   3     -28.913 -21.812 -46.290  0.00  0.00      10   C  
ATOM   1373  NE1 TRP C   3     -28.123 -20.433 -43.199  0.00  0.00      10   N  
ATOM   1374  CZ2 TRP C   3     -26.775 -22.021 -44.432  0.00  0.00      10   C  
ATOM   1375  CZ3 TRP C   3     -27.830 -22.667 -46.530  0.00  0.00      10   C  
ATOM   1376  CH2 TRP C   3     -26.758 -22.741 -45.631  0.00  0.00      10   C  
ATOM   1377  N   SER C   4     -32.864 -18.842 -47.327  0.00  0.00      10   N  
ATOM   1378  CA  SER C   4     -34.084 -18.349 -47.936  0.00  0.00      10   C  
ATOM   1379  C   SER C   4     -35.228 -19.335 -47.713  0.00  0.00      10   C  
ATOM   1380  O   SER C   4     -35.016 -20.519 -47.616  0.00  0.00      10   O  
ATOM   1381  CB  SER C   4     -33.953 -18.031 -49.434  0.00  0.00      10   C  
ATOM   1382  OG  SER C   4     -33.702 -19.217 -50.138  0.00  0.00      10   O  
ATOM   1383  N   TYR C   5     -36.480 -18.753 -47.673  0.00  0.00      10   N  
ATOM   1384  CA  TYR C   5     -37.679 -19.549 -47.684  0.00  0.00      10   C  
ATOM   1385  C   TYR C   5     -38.843 -18.649 -48.090  0.00  0.00      10   C  
ATOM   1386  O   TYR C   5     -38.999 -17.566 -47.581  0.00  0.00      10   O  
ATOM   1387  CB  TYR C   5     -37.989 -20.215 -46.330  0.00  0.00      10   C  
ATOM   1388  CG  TYR C   5     -39.225 -21.077 -46.470  0.00  0.00      10   C  
ATOM   1389  CD1 TYR C   5     -40.491 -20.596 -46.122  0.00  0.00      10   C  
ATOM   1390  CD2 TYR C   5     -39.127 -22.372 -46.989  0.00  0.00      10   C  
ATOM   1391  CE1 TYR C   5     -41.626 -21.386 -46.311  0.00  0.00      10   C  
ATOM   1392  CE2 TYR C   5     -40.268 -23.156 -47.166  0.00  0.00      10   C  
ATOM   1393  CZ  TYR C   5     -41.537 -22.676 -46.839  0.00  0.00      10   C  
ATOM   1394  OH  TYR C   5     -42.646 -23.440 -47.032  0.00  0.00      10   O  
ATOM   1395  N   TRP C   6     -39.727 -19.168 -49.007  0.00  0.00      10   N  
ATOM   1396  CA  TRP C   6     -40.979 -18.496 -49.292  0.00  0.00      10   C  
ATOM   1397  C   TRP C   6     -40.765 -17.166 -50.014  0.00  0.00      10   C  
ATOM   1398  O   TRP C   6     -40.206 -17.134 -51.085  0.00  0.00      10   O  
ATOM   1399  CB  TRP C   6     -41.866 -19.455 -50.100  0.00  0.00      10   C  
ATOM   1400  CG  TRP C   6     -43.192 -18.842 -50.434  0.00  0.00      10   C  
ATOM   1401  CD1 TRP C   6     -44.295 -18.695 -49.588  0.00  0.00      10   C  
ATOM   1402  CD2 TRP C   6     -43.618 -18.303 -51.646  0.00  0.00      10   C  
ATOM   1403  CE2 TRP C   6     -44.929 -17.882 -51.430  0.00  0.00      10   C  
ATOM   1404  CE3 TRP C   6     -42.994 -18.146 -52.881  0.00  0.00      10   C  
ATOM   1405  NE1 TRP C   6     -45.243 -18.142 -50.229  0.00  0.00      10   N  
ATOM   1406  CZ2 TRP C   6     -45.667 -17.283 -52.446  0.00  0.00      10   C  
ATOM   1407  CZ3 TRP C   6     -43.732 -17.544 -53.905  0.00  0.00      10   C  
ATOM   1408  CH2 TRP C   6     -45.050 -17.119 -53.690  0.00  0.00      10   C  
ATOM   1409  N   LEU C   7     -41.278 -16.053 -49.376  0.00  0.00      10   N  
ATOM   1410  CA  LEU C   7     -41.218 -14.722 -49.958  0.00  0.00      10   C  
ATOM   1411  C   LEU C   7     -40.021 -13.916 -49.451  0.00  0.00      10   C  
ATOM   1412  O   LEU C   7     -40.010 -12.718 -49.615  0.00  0.00      10   O  
ATOM   1413  CB  LEU C   7     -42.558 -13.989 -49.727  0.00  0.00      10   C  
ATOM   1414  CG  LEU C   7     -43.682 -14.406 -50.695  0.00  0.00      10   C  
ATOM   1415  CD1 LEU C   7     -45.053 -13.945 -50.162  0.00  0.00      10   C  
ATOM   1416  CD2 LEU C   7     -43.465 -13.820 -52.103  0.00  0.00      10   C  
ATOM   1417  N   ARG C   8     -38.990 -14.596 -48.834  0.00  0.00      10   N  
ATOM   1418  CA  ARG C   8     -37.852 -13.870 -48.310  0.00  0.00      10   C  
ATOM   1419  C   ARG C   8     -36.526 -14.576 -48.624  0.00  0.00      10   C  
ATOM   1420  O   ARG C   8     -36.282 -15.651 -48.133  0.00  0.00      10   O  
ATOM   1421  CB  ARG C   8     -37.987 -13.598 -46.797  0.00  0.00      10   C  
ATOM   1422  CG  ARG C   8     -38.322 -14.847 -45.971  0.00  0.00      10   C  
ATOM   1423  CD  ARG C   8     -38.523 -14.566 -44.477  0.00  0.00      10   C  
ATOM   1424  NE  ARG C   8     -39.922 -14.264 -44.220  0.00  0.00      10   N  
ATOM   1425  CZ  ARG C   8     -40.385 -13.035 -43.879  0.00  0.00      10   C  
ATOM   1426  NH1 ARG C   8     -39.604 -11.935 -43.845  0.00  0.00      10   N1+
ATOM   1427  NH2 ARG C   8     -41.691 -12.884 -43.578  0.00  0.00      10   N  
HETATM 1428  N   PRO C   9     -35.558 -13.842 -49.284  0.00  0.00      10   N  
HETATM 1429  CA  PRO C   9     -34.149 -14.057 -49.014  0.00  0.00      10   C  
HETATM 1430  C   PRO C   9     -33.802 -13.591 -47.597  0.00  0.00      10   C  
HETATM 1431  O   PRO C   9     -33.973 -12.444 -47.273  0.00  0.00      10   O  
HETATM 1432  CB  PRO C   9     -33.494 -13.152 -50.079  0.00  0.00      10   C  
HETATM 1433  CG  PRO C   9     -34.566 -13.069 -51.183  0.00  0.00      10   C  
HETATM 1434  CD  PRO C   9     -35.878 -12.962 -50.387  0.00  0.00      10   C  
TER    1435      PRO C   9 
HETATM 1436  N   GLY C  10     -33.299 -14.541 -46.733  0.00  0.00      10   N  
HETATM 1437  CA  GLY C  10     -32.827 -14.153 -45.424  0.00  0.00      10   C  
HETATM 1438  C   GLY C  10     -31.307 -14.041 -45.412  0.00  0.00      10   C  
HETATM 1439  O   GLY C  10     -30.622 -14.682 -44.650  0.00  0.00      10   O  
HETATM 1440  NXT GLY C  10     -30.743 -13.135 -46.272  0.00  0.00      10   N  
HETATM 1441  N   PCA D   1     -26.372  -5.156 -42.327  0.00  0.00      10   N  
HETATM 1442  CA  PCA D   1     -27.727  -4.494 -42.324  0.00  0.00      10   C  
HETATM 1443  C   PCA D   1     -28.436  -4.798 -43.639  0.00  0.00      10   C  
HETATM 1444  O   PCA D   1     -28.947  -3.884 -44.243  0.00  0.00      10   O  
HETATM 1445  CB  PCA D   1     -27.315  -3.020 -42.143  0.00  0.00      10   C  
HETATM 1446  CG  PCA D   1     -26.072  -2.827 -43.027  0.00  0.00      10   C  
HETATM 1447  CD  PCA D   1     -25.505  -4.228 -42.993  0.00  0.00      10   C  
HETATM 1448  OE  PCA D   1     -24.456  -4.577 -43.477  0.00  0.00      10   O  
ATOM   1449  N   HIS D   2     -28.554  -6.072 -44.157  0.00  0.00      10   N  
ATOM   1450  CA  HIS D   2     -27.739  -6.656 -45.205  0.00  0.00      10   C  
ATOM   1451  C   HIS D   2     -28.574  -7.505 -46.176  0.00  0.00      10   C  
ATOM   1452  O   HIS D   2     -28.080  -7.960 -47.185  0.00  0.00      10   O  
ATOM   1453  CB  HIS D   2     -26.735  -7.617 -44.541  0.00  0.00      10   C  
ATOM   1454  CG  HIS D   2     -25.848  -8.268 -45.551  0.00  0.00      10   C  
ATOM   1455  CD2 HIS D   2     -24.760  -7.677 -46.188  0.00  0.00      10   C  
ATOM   1456  ND1 HIS D   2     -25.980  -9.527 -46.006  0.00  0.00      10   N  
ATOM   1457  CE1 HIS D   2     -24.973  -9.663 -46.883  0.00  0.00      10   C  
ATOM   1458  NE2 HIS D   2     -24.214  -8.566 -47.033  0.00  0.00      10   N  
ATOM   1459  N   TRP D   3     -29.826  -7.872 -45.721  0.00  0.00      10   N  
ATOM   1460  CA  TRP D   3     -30.606  -8.949 -46.322  0.00  0.00      10   C  
ATOM   1461  C   TRP D   3     -31.813  -8.387 -47.072  0.00  0.00      10   C  
ATOM   1462  O   TRP D   3     -31.806  -7.236 -47.441  0.00  0.00      10   O  
ATOM   1463  CB  TRP D   3     -31.003  -9.949 -45.214  0.00  0.00      10   C  
ATOM   1464  CG  TRP D   3     -29.766 -10.517 -44.582  0.00  0.00      10   C  
ATOM   1465  CD1 TRP D   3     -29.205 -10.183 -43.346  0.00  0.00      10   C  
ATOM   1466  CD2 TRP D   3     -28.896 -11.467 -45.114  0.00  0.00      10   C  
ATOM   1467  CE2 TRP D   3     -27.865 -11.591 -44.184  0.00  0.00      10   C  
ATOM   1468  CE3 TRP D   3     -28.913 -12.212 -46.290  0.00  0.00      10   C  
ATOM   1469  NE1 TRP D   3     -28.123 -10.833 -43.199  0.00  0.00      10   N  
ATOM   1470  CZ2 TRP D   3     -26.775 -12.421 -44.431  0.00  0.00      10   C  
ATOM   1471  CZ3 TRP D   3     -27.831 -13.067 -46.529  0.00  0.00      10   C  
ATOM   1472  CH2 TRP D   3     -26.758 -13.141 -45.631  0.00  0.00      10   C  
ATOM   1473  N   SER D   4     -32.864  -9.242 -47.328  0.00  0.00      10   N  
ATOM   1474  CA  SER D   4     -34.084  -8.749 -47.936  0.00  0.00      10   C  
ATOM   1475  C   SER D   4     -35.228  -9.735 -47.713  0.00  0.00      10   C  
ATOM   1476  O   SER D   4     -35.016 -10.919 -47.616  0.00  0.00      10   O  
ATOM   1477  CB  SER D   4     -33.953  -8.431 -49.435  0.00  0.00      10   C  
ATOM   1478  OG  SER D   4     -33.702  -9.617 -50.138  0.00  0.00      10   O  
ATOM   1479  N   TYR D   5     -36.480  -9.153 -47.672  0.00  0.00      10   N  
ATOM   1480  CA  TYR D   5     -37.679  -9.949 -47.684  0.00  0.00      10   C  
ATOM   1481  C   TYR D   5     -38.844  -9.049 -48.090  0.00  0.00      10   C  
ATOM   1482  O   TYR D   5     -38.999  -7.966 -47.581  0.00  0.00      10   O  
ATOM   1483  CB  TYR D   5     -37.989 -10.615 -46.330  0.00  0.00      10   C  
ATOM   1484  CG  TYR D   5     -39.225 -11.477 -46.470  0.00  0.00      10   C  
ATOM   1485  CD1 TYR D   5     -40.492 -10.996 -46.122  0.00  0.00      10   C  
ATOM   1486  CD2 TYR D   5     -39.127 -12.772 -46.989  0.00  0.00      10   C  
ATOM   1487  CE1 TYR D   5     -41.626 -11.786 -46.310  0.00  0.00      10   C  
ATOM   1488  CE2 TYR D   5     -40.268 -13.556 -47.166  0.00  0.00      10   C  
ATOM   1489  CZ  TYR D   5     -41.538 -13.076 -46.838  0.00  0.00      10   C  
ATOM   1490  OH  TYR D   5     -42.646 -13.840 -47.032  0.00  0.00      10   O  
ATOM   1491  N   TRP D   6     -39.727  -9.568 -49.007  0.00  0.00      10   N  
ATOM   1492  CA  TRP D   6     -40.979  -8.896 -49.291  0.00  0.00      10   C  
ATOM   1493  C   TRP D   6     -40.765  -7.566 -50.014  0.00  0.00      10   C  
ATOM   1494  O   TRP D   6     -40.206  -7.534 -51.085  0.00  0.00      10   O  
ATOM   1495  CB  TRP D   6     -41.866  -9.855 -50.099  0.00  0.00      10   C  
ATOM   1496  CG  TRP D   6     -43.192  -9.242 -50.434  0.00  0.00      10   C  
ATOM   1497  CD1 TRP D   6     -44.295  -9.095 -49.588  0.00  0.00      10   C  
ATOM   1498  CD2 TRP D   6     -43.618  -8.703 -51.646  0.00  0.00      10   C  
ATOM   1499  CE2 TRP D   6     -44.930  -8.282 -51.429  0.00  0.00      10   C  
ATOM   1500  CE3 TRP D   6     -42.995  -8.546 -52.880  0.00  0.00      10   C  
ATOM   1501  NE1 TRP D   6     -45.243  -8.542 -50.229  0.00  0.00      10   N  
ATOM   1502  CZ2 TRP D   6     -45.667  -7.683 -52.446  0.00  0.00      10   C  
ATOM   1503  CZ3 TRP D   6     -43.733  -7.944 -53.904  0.00  0.00      10   C  
ATOM   1504  CH2 TRP D   6     -45.050  -7.519 -53.690  0.00  0.00      10   C  
ATOM   1505  N   LEU D   7     -41.278  -6.453 -49.376  0.00  0.00      10   N  
ATOM   1506  CA  LEU D   7     -41.218  -5.122 -49.958  0.00  0.00      10   C  
ATOM   1507  C   LEU D   7     -40.021  -4.316 -49.451  0.00  0.00      10   C  
ATOM   1508  O   LEU D   7     -40.010  -3.118 -49.615  0.00  0.00      10   O  
ATOM   1509  CB  LEU D   7     -42.558  -4.389 -49.727  0.00  0.00      10   C  
ATOM   1510  CG  LEU D   7     -43.683  -4.806 -50.696  0.00  0.00      10   C  
ATOM   1511  CD1 LEU D   7     -45.053  -4.345 -50.161  0.00  0.00      10   C  
ATOM   1512  CD2 LEU D   7     -43.465  -4.220 -52.103  0.00  0.00      10   C  
ATOM   1513  N   ARG D   8     -38.990  -4.996 -48.834  0.00  0.00      10   N  
ATOM   1514  CA  ARG D   8     -37.852  -4.270 -48.310  0.00  0.00      10   C  
ATOM   1515  C   ARG D   8     -36.527  -4.976 -48.624  0.00  0.00      10   C  
ATOM   1516  O   ARG D   8     -36.282  -6.051 -48.133  0.00  0.00      10   O  
ATOM   1517  CB  ARG D   8     -37.987  -3.998 -46.797  0.00  0.00      10   C  
ATOM   1518  CG  ARG D   8     -38.322  -5.247 -45.971  0.00  0.00      10   C  
ATOM   1519  CD  ARG D   8     -38.523  -4.966 -44.477  0.00  0.00      10   C  
ATOM   1520  NE  ARG D   8     -39.922  -4.664 -44.220  0.00  0.00      10   N  
ATOM   1521  CZ  ARG D   8     -40.385  -3.435 -43.879  0.00  0.00      10   C  
ATOM   1522  NH1 ARG D   8     -39.604  -2.335 -43.845  0.00  0.00      10   N1+
ATOM   1523  NH2 ARG D   8     -41.691  -3.284 -43.578  0.00  0.00      10   N  
HETATM 1524  N   PRO D   9     -35.558  -4.242 -49.284  0.00  0.00      10   N  
HETATM 1525  CA  PRO D   9     -34.149  -4.457 -49.013  0.00  0.00      10   C  
HETATM 1526  C   PRO D   9     -33.802  -3.991 -47.597  0.00  0.00      10   C  
HETATM 1527  O   PRO D   9     -33.973  -2.844 -47.273  0.00  0.00      10   O  
HETATM 1528  CB  PRO D   9     -33.494  -3.552 -50.080  0.00  0.00      10   C  
HETATM 1529  CG  PRO D   9     -34.566  -3.469 -51.183  0.00  0.00      10   C  
HETATM 1530  CD  PRO D   9     -35.878  -3.362 -50.387  0.00  0.00      10   C  
TER    1531      PRO D   9 
HETATM 1532  N   GLY D  10     -33.299  -4.941 -46.733  0.00  0.00      10   N  
HETATM 1533  CA  GLY D  10     -32.827  -4.553 -45.424  0.00  0.00      10   C  
HETATM 1534  C   GLY D  10     -31.308  -4.441 -45.411  0.00  0.00      10   C  
HETATM 1535  O   GLY D  10     -30.622  -5.082 -44.650  0.00  0.00      10   O  
HETATM 1536  NXT GLY D  10     -30.743  -3.535 -46.272  0.00  0.00      10   N  
HETATM 1537  N   PCA E   1     -26.372   4.444 -42.327  0.00  0.00      10   N  
HETATM 1538  CA  PCA E   1     -27.728   5.106 -42.323  0.00  0.00      10   C  
HETATM 1539  C   PCA E   1     -28.436   4.802 -43.639  0.00  0.00      10   C  
HETATM 1540  O   PCA E   1     -28.947   5.716 -44.243  0.00  0.00      10   O  
HETATM 1541  CB  PCA E   1     -27.315   6.580 -42.143  0.00  0.00      10   C  
HETATM 1542  CG  PCA E   1     -26.072   6.773 -43.027  0.00  0.00      10   C  
HETATM 1543  CD  PCA E   1     -25.505   5.372 -42.993  0.00  0.00      10   C  
HETATM 1544  OE  PCA E   1     -24.456   5.023 -43.477  0.00  0.00      10   O  
ATOM   1545  N   HIS E   2     -28.554   3.528 -44.157  0.00  0.00      10   N  
ATOM   1546  CA  HIS E   2     -27.739   2.944 -45.205  0.00  0.00      10   C  
ATOM   1547  C   HIS E   2     -28.574   2.095 -46.176  0.00  0.00      10   C  
ATOM   1548  O   HIS E   2     -28.080   1.640 -47.185  0.00  0.00      10   O  
ATOM   1549  CB  HIS E   2     -26.735   1.983 -44.540  0.00  0.00      10   C  
ATOM   1550  CG  HIS E   2     -25.848   1.332 -45.551  0.00  0.00      10   C  
ATOM   1551  CD2 HIS E   2     -24.760   1.923 -46.188  0.00  0.00      10   C  
ATOM   1552  ND1 HIS E   2     -25.980   0.073 -46.006  0.00  0.00      10   N  
ATOM   1553  CE1 HIS E   2     -24.973  -0.063 -46.883  0.00  0.00      10   C  
ATOM   1554  NE2 HIS E   2     -24.214   1.034 -47.033  0.00  0.00      10   N  
ATOM   1555  N   TRP E   3     -29.826   1.728 -45.722  0.00  0.00      10   N  
ATOM   1556  CA  TRP E   3     -30.606   0.651 -46.322  0.00  0.00      10   C  
ATOM   1557  C   TRP E   3     -31.813   1.213 -47.072  0.00  0.00      10   C  
ATOM   1558  O   TRP E   3     -31.807   2.364 -47.440  0.00  0.00      10   O  
ATOM   1559  CB  TRP E   3     -31.003  -0.349 -45.214  0.00  0.00      10   C  
ATOM   1560  CG  TRP E   3     -29.766  -0.917 -44.582  0.00  0.00      10   C  
ATOM   1561  CD1 TRP E   3     -29.206  -0.583 -43.345  0.00  0.00      10   C  
ATOM   1562  CD2 TRP E   3     -28.896  -1.867 -45.114  0.00  0.00      10   C  
ATOM   1563  CE2 TRP E   3     -27.865  -1.991 -44.184  0.00  0.00      10   C  
ATOM   1564  CE3 TRP E   3     -28.913  -2.612 -46.290  0.00  0.00      10   C  
ATOM   1565  NE1 TRP E   3     -28.123  -1.233 -43.199  0.00  0.00      10   N  
ATOM   1566  CZ2 TRP E   3     -26.775  -2.821 -44.431  0.00  0.00      10   C  
ATOM   1567  CZ3 TRP E   3     -27.831  -3.467 -46.529  0.00  0.00      10   C  
ATOM   1568  CH2 TRP E   3     -26.758  -3.541 -45.631  0.00  0.00      10   C  
ATOM   1569  N   SER E   4     -32.864   0.358 -47.328  0.00  0.00      10   N  
ATOM   1570  CA  SER E   4     -34.084   0.851 -47.935  0.00  0.00      10   C  
ATOM   1571  C   SER E   4     -35.228  -0.135 -47.713  0.00  0.00      10   C  
ATOM   1572  O   SER E   4     -35.016  -1.319 -47.616  0.00  0.00      10   O  
ATOM   1573  CB  SER E   4     -33.953   1.169 -49.435  0.00  0.00      10   C  
ATOM   1574  OG  SER E   4     -33.702  -0.017 -50.138  0.00  0.00      10   O  
ATOM   1575  N   TYR E   5     -36.480   0.447 -47.672  0.00  0.00      10   N  
ATOM   1576  CA  TYR E   5     -37.679  -0.349 -47.683  0.00  0.00      10   C  
ATOM   1577  C   TYR E   5     -38.844   0.551 -48.090  0.00  0.00      10   C  
ATOM   1578  O   TYR E   5     -38.999   1.634 -47.581  0.00  0.00      10   O  
ATOM   1579  CB  TYR E   5     -37.989  -1.015 -46.330  0.00  0.00      10   C  
ATOM   1580  CG  TYR E   5     -39.225  -1.877 -46.469  0.00  0.00      10   C  
ATOM   1581  CD1 TYR E   5     -40.492  -1.396 -46.122  0.00  0.00      10   C  
ATOM   1582  CD2 TYR E   5     -39.127  -3.172 -46.989  0.00  0.00      10   C  
ATOM   1583  CE1 TYR E   5     -41.626  -2.186 -46.311  0.00  0.00      10   C  
ATOM   1584  CE2 TYR E   5     -40.267  -3.956 -47.166  0.00  0.00      10   C  
ATOM   1585  CZ  TYR E   5     -41.538  -3.476 -46.838  0.00  0.00      10   C  
ATOM   1586  OH  TYR E   5     -42.646  -4.240 -47.032  0.00  0.00      10   O  
ATOM   1587  N   TRP E   6     -39.728   0.032 -49.007  0.00  0.00      10   N  
ATOM   1588  CA  TRP E   6     -40.979   0.704 -49.291  0.00  0.00      10   C  
ATOM   1589  C   TRP E   6     -40.765   2.034 -50.014  0.00  0.00      10   C  
ATOM   1590  O   TRP E   6     -40.206   2.066 -51.085  0.00  0.00      10   O  
ATOM   1591  CB  TRP E   6     -41.866  -0.255 -50.099  0.00  0.00      10   C  
ATOM   1592  CG  TRP E   6     -43.193   0.358 -50.433  0.00  0.00      10   C  
ATOM   1593  CD1 TRP E   6     -44.295   0.505 -49.588  0.00  0.00      10   C  
ATOM   1594  CD2 TRP E   6     -43.618   0.897 -51.646  0.00  0.00      10   C  
ATOM   1595  CE2 TRP E   6     -44.929   1.318 -51.429  0.00  0.00      10   C  
ATOM   1596  CE3 TRP E   6     -42.995   1.054 -52.880  0.00  0.00      10   C  
ATOM   1597  NE1 TRP E   6     -45.243   1.058 -50.228  0.00  0.00      10   N  
ATOM   1598  CZ2 TRP E   6     -45.667   1.917 -52.446  0.00  0.00      10   C  
ATOM   1599  CZ3 TRP E   6     -43.733   1.656 -53.904  0.00  0.00      10   C  
ATOM   1600  CH2 TRP E   6     -45.050   2.081 -53.690  0.00  0.00      10   C  
ATOM   1601  N   LEU E   7     -41.278   3.147 -49.376  0.00  0.00      10   N  
ATOM   1602  CA  LEU E   7     -41.218   4.478 -49.958  0.00  0.00      10   C  
ATOM   1603  C   LEU E   7     -40.021   5.284 -49.451  0.00  0.00      10   C  
ATOM   1604  O   LEU E   7     -40.010   6.482 -49.615  0.00  0.00      10   O  
ATOM   1605  CB  LEU E   7     -42.558   5.211 -49.727  0.00  0.00      10   C  
ATOM   1606  CG  LEU E   7     -43.683   4.794 -50.696  0.00  0.00      10   C  
ATOM   1607  CD1 LEU E   7     -45.053   5.255 -50.161  0.00  0.00      10   C  
ATOM   1608  CD2 LEU E   7     -43.466   5.380 -52.102  0.00  0.00      10   C  
ATOM   1609  N   ARG E   8     -38.990   4.604 -48.834  0.00  0.00      10   N  
ATOM   1610  CA  ARG E   8     -37.852   5.330 -48.310  0.00  0.00      10   C  
ATOM   1611  C   ARG E   8     -36.527   4.624 -48.624  0.00  0.00      10   C  
ATOM   1612  O   ARG E   8     -36.282   3.549 -48.133  0.00  0.00      10   O  
ATOM   1613  CB  ARG E   8     -37.987   5.602 -46.797  0.00  0.00      10   C  
ATOM   1614  CG  ARG E   8     -38.322   4.353 -45.971  0.00  0.00      10   C  
ATOM   1615  CD  ARG E   8     -38.523   4.634 -44.477  0.00  0.00      10   C  
ATOM   1616  NE  ARG E   8     -39.922   4.936 -44.220  0.00  0.00      10   N  
ATOM   1617  CZ  ARG E   8     -40.385   6.165 -43.879  0.00  0.00      10   C  
ATOM   1618  NH1 ARG E   8     -39.604   7.265 -43.845  0.00  0.00      10   N1+
ATOM   1619  NH2 ARG E   8     -41.691   6.316 -43.578  0.00  0.00      10   N  
HETATM 1620  N   PRO E   9     -35.558   5.358 -49.284  0.00  0.00      10   N  
HETATM 1621  CA  PRO E   9     -34.149   5.143 -49.013  0.00  0.00      10   C  
HETATM 1622  C   PRO E   9     -33.802   5.609 -47.597  0.00  0.00      10   C  
HETATM 1623  O   PRO E   9     -33.973   6.756 -47.273  0.00  0.00      10   O  
HETATM 1624  CB  PRO E   9     -33.494   6.048 -50.080  0.00  0.00      10   C  
HETATM 1625  CG  PRO E   9     -34.566   6.131 -51.183  0.00  0.00      10   C  
HETATM 1626  CD  PRO E   9     -35.878   6.238 -50.387  0.00  0.00      10   C  
TER    1627      PRO E   9 
HETATM 1628  N   GLY E  10     -33.299   4.659 -46.733  0.00  0.00      10   N  
HETATM 1629  CA  GLY E  10     -32.827   5.047 -45.425  0.00  0.00      10   C  
HETATM 1630  C   GLY E  10     -31.308   5.159 -45.411  0.00  0.00      10   C  
HETATM 1631  O   GLY E  10     -30.622   4.518 -44.650  0.00  0.00      10   O  
HETATM 1632  NXT GLY E  10     -30.743   6.065 -46.272  0.00  0.00      10   N  
HETATM 1633  N   PCA F   1     -26.372  14.044 -42.327  0.00  0.00      10   N  
HETATM 1634  CA  PCA F   1     -27.728  14.706 -42.323  0.00  0.00      10   C  
HETATM 1635  C   PCA F   1     -28.436  14.402 -43.639  0.00  0.00      10   C  
HETATM 1636  O   PCA F   1     -28.947  15.316 -44.243  0.00  0.00      10   O  
HETATM 1637  CB  PCA F   1     -27.315  16.180 -42.143  0.00  0.00      10   C  
HETATM 1638  CG  PCA F   1     -26.072  16.373 -43.027  0.00  0.00      10   C  
HETATM 1639  CD  PCA F   1     -25.505  14.972 -42.993  0.00  0.00      10   C  
HETATM 1640  OE  PCA F   1     -24.456  14.623 -43.477  0.00  0.00      10   O  
ATOM   1641  N   HIS F   2     -28.554  13.128 -44.157  0.00  0.00      10   N  
ATOM   1642  CA  HIS F   2     -27.739  12.544 -45.204  0.00  0.00      10   C  
ATOM   1643  C   HIS F   2     -28.573  11.695 -46.176  0.00  0.00      10   C  
ATOM   1644  O   HIS F   2     -28.080  11.240 -47.185  0.00  0.00      10   O  
ATOM   1645  CB  HIS F   2     -26.735  11.583 -44.540  0.00  0.00      10   C  
ATOM   1646  CG  HIS F   2     -25.848  10.932 -45.551  0.00  0.00      10   C  
ATOM   1647  CD2 HIS F   2     -24.760  11.523 -46.188  0.00  0.00      10   C  
ATOM   1648  ND1 HIS F   2     -25.980   9.673 -46.006  0.00  0.00      10   N  
ATOM   1649  CE1 HIS F   2     -24.973   9.537 -46.883  0.00  0.00      10   C  
ATOM   1650  NE2 HIS F   2     -24.214  10.634 -47.033  0.00  0.00      10   N  
ATOM   1651  N   TRP F   3     -29.826  11.328 -45.722  0.00  0.00      10   N  
ATOM   1652  CA  TRP F   3     -30.606  10.251 -46.322  0.00  0.00      10   C  
ATOM   1653  C   TRP F   3     -31.813  10.813 -47.072  0.00  0.00      10   C  
ATOM   1654  O   TRP F   3     -31.807  11.964 -47.440  0.00  0.00      10   O  
ATOM   1655  CB  TRP F   3     -31.003   9.251 -45.214  0.00  0.00      10   C  
ATOM   1656  CG  TRP F   3     -29.766   8.683 -44.582  0.00  0.00      10   C  
ATOM   1657  CD1 TRP F   3     -29.206   9.017 -43.345  0.00  0.00      10   C  
ATOM   1658  CD2 TRP F   3     -28.896   7.733 -45.114  0.00  0.00      10   C  
ATOM   1659  CE2 TRP F   3     -27.865   7.609 -44.184  0.00  0.00      10   C  
ATOM   1660  CE3 TRP F   3     -28.913   6.988 -46.290  0.00  0.00      10   C  
ATOM   1661  NE1 TRP F   3     -28.123   8.367 -43.198  0.00  0.00      10   N  
ATOM   1662  CZ2 TRP F   3     -26.775   6.779 -44.431  0.00  0.00      10   C  
ATOM   1663  CZ3 TRP F   3     -27.831   6.133 -46.529  0.00  0.00      10   C  
ATOM   1664  CH2 TRP F   3     -26.759   6.059 -45.631  0.00  0.00      10   C  
ATOM   1665  N   SER F   4     -32.864   9.958 -47.328  0.00  0.00      10   N  
ATOM   1666  CA  SER F   4     -34.084  10.451 -47.935  0.00  0.00      10   C  
ATOM   1667  C   SER F   4     -35.228   9.465 -47.713  0.00  0.00      10   C  
ATOM   1668  O   SER F   4     -35.016   8.281 -47.616  0.00  0.00      10   O  
ATOM   1669  CB  SER F   4     -33.953  10.769 -49.435  0.00  0.00      10   C  
ATOM   1670  OG  SER F   4     -33.702   9.583 -50.138  0.00  0.00      10   O  
ATOM   1671  N   TYR F   5     -36.480  10.047 -47.672  0.00  0.00      10   N  
ATOM   1672  CA  TYR F   5     -37.679   9.251 -47.683  0.00  0.00      10   C  
ATOM   1673  C   TYR F   5     -38.845  10.151 -48.090  0.00  0.00      10   C  
ATOM   1674  O   TYR F   5     -38.999  11.234 -47.581  0.00  0.00      10   O  
ATOM   1675  CB  TYR F   5     -37.989   8.585 -46.330  0.00  0.00      10   C  
ATOM   1676  CG  TYR F   5     -39.225   7.723 -46.469  0.00  0.00      10   C  
ATOM   1677  CD1 TYR F   5     -40.492   8.204 -46.123  0.00  0.00      10   C  
ATOM   1678  CD2 TYR F   5     -39.127   6.428 -46.989  0.00  0.00      10   C  
ATOM   1679  CE1 TYR F   5     -41.626   7.414 -46.311  0.00  0.00      10   C  
ATOM   1680  CE2 TYR F   5     -40.267   5.644 -47.166  0.00  0.00      10   C  
ATOM   1681  CZ  TYR F   5     -41.538   6.124 -46.838  0.00  0.00      10   C  
ATOM   1682  OH  TYR F   5     -42.646   5.360 -47.032  0.00  0.00      10   O  
ATOM   1683  N   TRP F   6     -39.728   9.632 -49.007  0.00  0.00      10   N  
ATOM   1684  CA  TRP F   6     -40.979  10.304 -49.292  0.00  0.00      10   C  
ATOM   1685  C   TRP F   6     -40.765  11.634 -50.014  0.00  0.00      10   C  
ATOM   1686  O   TRP F   6     -40.206  11.666 -51.084  0.00  0.00      10   O  
ATOM   1687  CB  TRP F   6     -41.866   9.345 -50.099  0.00  0.00      10   C  
ATOM   1688  CG  TRP F   6     -43.193   9.958 -50.433  0.00  0.00      10   C  
ATOM   1689  CD1 TRP F   6     -44.295  10.105 -49.588  0.00  0.00      10   C  
ATOM   1690  CD2 TRP F   6     -43.618  10.497 -51.647  0.00  0.00      10   C  
ATOM   1691  CE2 TRP F   6     -44.929  10.918 -51.429  0.00  0.00      10   C  
ATOM   1692  CE3 TRP F   6     -42.995  10.654 -52.880  0.00  0.00      10   C  
ATOM   1693  NE1 TRP F   6     -45.243  10.658 -50.228  0.00  0.00      10   N  
ATOM   1694  CZ2 TRP F   6     -45.667  11.517 -52.446  0.00  0.00      10   C  
ATOM   1695  CZ3 TRP F   6     -43.733  11.256 -53.904  0.00  0.00      10   C  
ATOM   1696  CH2 TRP F   6     -45.050  11.681 -53.690  0.00  0.00      10   C  
ATOM   1697  N   LEU F   7     -41.278  12.747 -49.376  0.00  0.00      10   N  
ATOM   1698  CA  LEU F   7     -41.218  14.078 -49.958  0.00  0.00      10   C  
ATOM   1699  C   LEU F   7     -40.021  14.884 -49.451  0.00  0.00      10   C  
ATOM   1700  O   LEU F   7     -40.010  16.082 -49.616  0.00  0.00      10   O  
ATOM   1701  CB  LEU F   7     -42.558  14.811 -49.727  0.00  0.00      10   C  
ATOM   1702  CG  LEU F   7     -43.684  14.394 -50.695  0.00  0.00      10   C  
ATOM   1703  CD1 LEU F   7     -45.053  14.855 -50.161  0.00  0.00      10   C  
ATOM   1704  CD2 LEU F   7     -43.466  14.980 -52.103  0.00  0.00      10   C  
ATOM   1705  N   ARG F   8     -38.990  14.204 -48.834  0.00  0.00      10   N  
ATOM   1706  CA  ARG F   8     -37.852  14.930 -48.310  0.00  0.00      10   C  
ATOM   1707  C   ARG F   8     -36.527  14.224 -48.624  0.00  0.00      10   C  
ATOM   1708  O   ARG F   8     -36.282  13.149 -48.133  0.00  0.00      10   O  
ATOM   1709  CB  ARG F   8     -37.988  15.202 -46.797  0.00  0.00      10   C  
ATOM   1710  CG  ARG F   8     -38.322  13.953 -45.971  0.00  0.00      10   C  
ATOM   1711  CD  ARG F   8     -38.523  14.234 -44.478  0.00  0.00      10   C  
ATOM   1712  NE  ARG F   8     -39.922  14.536 -44.220  0.00  0.00      10   N  
ATOM   1713  CZ  ARG F   8     -40.384  15.765 -43.879  0.00  0.00      10   C  
ATOM   1714  NH1 ARG F   8     -39.604  16.865 -43.845  0.00  0.00      10   N1+
ATOM   1715  NH2 ARG F   8     -41.691  15.916 -43.578  0.00  0.00      10   N  
HETATM 1716  N   PRO F   9     -35.558  14.958 -49.284  0.00  0.00      10   N  
HETATM 1717  CA  PRO F   9     -34.149  14.743 -49.013  0.00  0.00      10   C  
HETATM 1718  C   PRO F   9     -33.802  15.209 -47.597  0.00  0.00      10   C  
HETATM 1719  O   PRO F   9     -33.973  16.356 -47.273  0.00  0.00      10   O  
HETATM 1720  CB  PRO F   9     -33.495  15.648 -50.079  0.00  0.00      10   C  
HETATM 1721  CG  PRO F   9     -34.566  15.731 -51.183  0.00  0.00      10   C  
HETATM 1722  CD  PRO F   9     -35.878  15.838 -50.387  0.00  0.00      10   C  
TER    1723      PRO F   9 
HETATM 1724  N   GLY F  10     -33.300  14.259 -46.732  0.00  0.00      10   N  
HETATM 1725  CA  GLY F  10     -32.827  14.647 -45.425  0.00  0.00      10   C  
HETATM 1726  C   GLY F  10     -31.308  14.759 -45.411  0.00  0.00      10   C  
HETATM 1727  O   GLY F  10     -30.622  14.118 -44.650  0.00  0.00      10   O  
HETATM 1728  NXT GLY F  10     -30.743  15.665 -46.272  0.00  0.00      10   N  
HETATM 1729  N   PCA A   1     -25.362 -37.919 -48.033  0.00  0.00      11   N  
HETATM 1730  CA  PCA A   1     -26.688 -37.257 -48.311  0.00  0.00      11   C  
HETATM 1731  C   PCA A   1     -27.107 -37.561 -49.745  0.00  0.00      11   C  
HETATM 1732  O   PCA A   1     -27.482 -36.647 -50.442  0.00  0.00      11   O  
HETATM 1733  CB  PCA A   1     -26.322 -35.783 -48.048  0.00  0.00      11   C  
HETATM 1734  CG  PCA A   1     -24.923 -35.590 -48.654  0.00  0.00      11   C  
HETATM 1735  CD  PCA A   1     -24.375 -36.991 -48.504  0.00  0.00      11   C  
HETATM 1736  OE  PCA A   1     -23.248 -37.340 -48.759  0.00  0.00      11   O  
ATOM   1737  N   HIS A   2     -27.115 -38.835 -50.275  0.00  0.00      11   N  
ATOM   1738  CA  HIS A   2     -26.100 -39.419 -51.131  0.00  0.00      11   C  
ATOM   1739  C   HIS A   2     -26.714 -40.268 -52.256  0.00  0.00      11   C  
ATOM   1740  O   HIS A   2     -26.023 -40.723 -53.139  0.00  0.00      11   O  
ATOM   1741  CB  HIS A   2     -25.257 -40.380 -50.273  0.00  0.00      11   C  
ATOM   1742  CG  HIS A   2     -24.178 -41.031 -51.077  0.00  0.00      11   C  
ATOM   1743  CD2 HIS A   2     -22.982 -40.440 -51.473  0.00  0.00      11   C  
ATOM   1744  ND1 HIS A   2     -24.213 -42.290 -51.550  0.00  0.00      11   N  
ATOM   1745  CE1 HIS A   2     -23.046 -42.426 -52.197  0.00  0.00      11   C  
ATOM   1746  NE2 HIS A   2     -22.272 -41.329 -52.188  0.00  0.00      11   N  
ATOM   1747  N   TRP A   3     -28.034 -40.635 -52.070  0.00  0.00      11   N  
ATOM   1748  CA  TRP A   3     -28.673 -41.712 -52.820  0.00  0.00      11   C  
ATOM   1749  C   TRP A   3     -29.697 -41.150 -53.804  0.00  0.00      11   C  
ATOM   1750  O   TRP A   3     -29.614 -39.999 -54.164  0.00  0.00      11   O  
ATOM   1751  CB  TRP A   3     -29.291 -42.712 -51.820  0.00  0.00      11   C  
ATOM   1752  CG  TRP A   3     -28.212 -43.280 -50.944  0.00  0.00      11   C  
ATOM   1753  CD1 TRP A   3     -27.921 -42.946 -49.618  0.00  0.00      11   C  
ATOM   1754  CD2 TRP A   3     -27.250 -44.230 -51.284  0.00  0.00      11   C  
ATOM   1755  CE2 TRP A   3     -26.435 -44.354 -50.160  0.00  0.00      11   C  
ATOM   1756  CE3 TRP A   3     -27.023 -44.975 -52.437  0.00  0.00      11   C  
ATOM   1757  NE1 TRP A   3     -26.893 -43.596 -49.249  0.00  0.00      11   N  
ATOM   1758  CZ2 TRP A   3     -25.318 -45.184 -50.175  0.00  0.00      11   C  
ATOM   1759  CZ3 TRP A   3     -25.914 -45.830 -52.446  0.00  0.00      11   C  
ATOM   1760  CH2 TRP A   3     -25.052 -45.904 -51.344  0.00  0.00      11   C  
ATOM   1761  N   SER A   4     -30.671 -42.005 -54.274  0.00  0.00      11   N  
ATOM   1762  CA  SER A   4     -31.739 -41.512 -55.122  0.00  0.00      11   C  
ATOM   1763  C   SER A   4     -32.903 -42.498 -55.142  0.00  0.00      11   C  
ATOM   1764  O   SER A   4     -32.717 -43.682 -55.003  0.00  0.00      11   O  
ATOM   1765  CB  SER A   4     -31.299 -41.194 -56.561  0.00  0.00      11   C  
ATOM   1766  OG  SER A   4     -30.907 -42.380 -57.197  0.00  0.00      11   O  
ATOM   1767  N   TYR A   5     -34.137 -41.916 -55.362  0.00  0.00      11   N  
ATOM   1768  CA  TYR A   5     -35.308 -42.712 -55.623  0.00  0.00      11   C  
ATOM   1769  C   TYR A   5     -36.362 -41.812 -56.263  0.00  0.00      11   C  
ATOM   1770  O   TYR A   5     -36.620 -40.729 -55.797  0.00  0.00      11   O  
ATOM   1771  CB  TYR A   5     -35.892 -43.378 -54.363  0.00  0.00      11   C  
ATOM   1772  CG  TYR A   5     -37.072 -44.240 -54.757  0.00  0.00      11   C  
ATOM   1773  CD1 TYR A   5     -38.384 -43.759 -54.680  0.00  0.00      11   C  
ATOM   1774  CD2 TYR A   5     -36.869 -45.535 -55.244  0.00  0.00      11   C  
ATOM   1775  CE1 TYR A   5     -39.454 -44.549 -55.101  0.00  0.00      11   C  
ATOM   1776  CE2 TYR A   5     -37.947 -46.319 -55.655  0.00  0.00      11   C  
ATOM   1777  CZ  TYR A   5     -39.258 -45.839 -55.598  0.00  0.00      11   C  
ATOM   1778  OH  TYR A   5     -40.301 -46.603 -56.019  0.00  0.00      11   O  
ATOM   1779  N   TRP A   6     -37.036 -42.331 -57.343  0.00  0.00      11   N  
ATOM   1780  CA  TRP A   6     -38.201 -41.659 -57.882  0.00  0.00      11   C  
ATOM   1781  C   TRP A   6     -37.841 -40.329 -58.543  0.00  0.00      11   C  
ATOM   1782  O   TRP A   6     -37.072 -40.297 -59.474  0.00  0.00      11   O  
ATOM   1783  CB  TRP A   6     -38.901 -42.618 -58.856  0.00  0.00      11   C  
ATOM   1784  CG  TRP A   6     -40.129 -42.005 -59.459  0.00  0.00      11   C  
ATOM   1785  CD1 TRP A   6     -41.384 -41.858 -58.861  0.00  0.00      11   C  
ATOM   1786  CD2 TRP A   6     -40.293 -41.466 -60.734  0.00  0.00      11   C  
ATOM   1787  CE2 TRP A   6     -41.621 -41.045 -60.794  0.00  0.00      11   C  
ATOM   1788  CE3 TRP A   6     -39.427 -41.309 -61.811  0.00  0.00      11   C  
ATOM   1789  NE1 TRP A   6     -42.177 -41.305 -59.684  0.00  0.00      11   N  
ATOM   1790  CZ2 TRP A   6     -42.131 -40.446 -61.941  0.00  0.00      11   C  
ATOM   1791  CZ3 TRP A   6     -39.935 -40.707 -62.966  0.00  0.00      11   C  
ATOM   1792  CH2 TRP A   6     -41.269 -40.282 -63.030  0.00  0.00      11   C  
ATOM   1793  N   LEU A   7     -38.476 -39.216 -58.027  0.00  0.00      11   N  
ATOM   1794  CA  LEU A   7     -38.296 -37.885 -58.584  0.00  0.00      11   C  
ATOM   1795  C   LEU A   7     -37.232 -37.079 -57.838  0.00  0.00      11   C  
ATOM   1796  O   LEU A   7     -37.187 -35.881 -57.997  0.00  0.00      11   O  
ATOM   1797  CB  LEU A   7     -39.655 -37.152 -58.636  0.00  0.00      11   C  
ATOM   1798  CG  LEU A   7     -40.554 -37.569 -59.816  0.00  0.00      11   C  
ATOM   1799  CD1 LEU A   7     -42.005 -37.108 -59.579  0.00  0.00      11   C  
ATOM   1800  CD2 LEU A   7     -40.049 -36.983 -61.148  0.00  0.00      11   C  
ATOM   1801  N   ARG A   8     -36.351 -37.759 -57.021  0.00  0.00      11   N  
ATOM   1802  CA  ARG A   8     -35.346 -37.033 -56.272  0.00  0.00      11   C  
ATOM   1803  C   ARG A   8     -33.985 -37.739 -56.303  0.00  0.00      11   C  
ATOM   1804  O   ARG A   8     -33.848 -38.814 -55.771  0.00  0.00      11   O  
ATOM   1805  CB  ARG A   8     -35.794 -36.761 -54.820  0.00  0.00      11   C  
ATOM   1806  CG  ARG A   8     -36.293 -38.010 -54.082  0.00  0.00      11   C  
ATOM   1807  CD  ARG A   8     -36.800 -37.729 -52.662  0.00  0.00      11   C  
ATOM   1808  NE  ARG A   8     -38.222 -37.427 -52.701  0.00  0.00      11   N  
ATOM   1809  CZ  ARG A   8     -38.745 -36.198 -52.464  0.00  0.00      11   C  
ATOM   1810  NH1 ARG A   8     -37.988 -35.098 -52.269  0.00  0.00      11   N1+
ATOM   1811  NH2 ARG A   8     -40.086 -36.047 -52.441  0.00  0.00      11   N  
HETATM 1812  N   PRO A   9     -32.901 -37.005 -56.748  0.00  0.00      11   N  
HETATM 1813  CA  PRO A   9     -31.578 -37.220 -56.190  0.00  0.00      11   C  
HETATM 1814  C   PRO A   9     -31.533 -36.754 -54.732  0.00  0.00      11   C  
HETATM 1815  O   PRO A   9     -31.768 -35.607 -54.451  0.00  0.00      11   O  
HETATM 1816  CB  PRO A   9     -30.717 -36.315 -57.096  0.00  0.00      11   C  
HETATM 1817  CG  PRO A   9     -31.535 -36.232 -58.399  0.00  0.00      11   C  
HETATM 1818  CD  PRO A   9     -32.984 -36.125 -57.893  0.00  0.00      11   C  
TER    1819      PRO A   9 
HETATM 1820  N   GLY A  10     -31.222 -37.704 -53.782  0.00  0.00      11   N  
HETATM 1821  CA  GLY A  10     -31.032 -37.316 -52.404  0.00  0.00      11   C  
HETATM 1822  C   GLY A  10     -29.548 -37.204 -52.075  0.00  0.00      11   C  
HETATM 1823  O   GLY A  10     -29.035 -37.845 -51.189  0.00  0.00      11   O  
HETATM 1824  NXT GLY A  10     -28.818 -36.298 -52.800  0.00  0.00      11   N  
HETATM 1825  N   PCA B   1     -25.362 -28.319 -48.032  0.00  0.00      11   N  
HETATM 1826  CA  PCA B   1     -26.688 -27.657 -48.311  0.00  0.00      11   C  
HETATM 1827  C   PCA B   1     -27.107 -27.961 -49.745  0.00  0.00      11   C  
HETATM 1828  O   PCA B   1     -27.482 -27.047 -50.442  0.00  0.00      11   O  
HETATM 1829  CB  PCA B   1     -26.322 -26.183 -48.048  0.00  0.00      11   C  
HETATM 1830  CG  PCA B   1     -24.923 -25.990 -48.654  0.00  0.00      11   C  
HETATM 1831  CD  PCA B   1     -24.376 -27.391 -48.503  0.00  0.00      11   C  
HETATM 1832  OE  PCA B   1     -23.248 -27.740 -48.759  0.00  0.00      11   O  
ATOM   1833  N   HIS B   2     -27.115 -29.235 -50.275  0.00  0.00      11   N  
ATOM   1834  CA  HIS B   2     -26.100 -29.819 -51.131  0.00  0.00      11   C  
ATOM   1835  C   HIS B   2     -26.714 -30.668 -52.256  0.00  0.00      11   C  
ATOM   1836  O   HIS B   2     -26.023 -31.123 -53.139  0.00  0.00      11   O  
ATOM   1837  CB  HIS B   2     -25.257 -30.780 -50.273  0.00  0.00      11   C  
ATOM   1838  CG  HIS B   2     -24.179 -31.431 -51.077  0.00  0.00      11   C  
ATOM   1839  CD2 HIS B   2     -22.982 -30.840 -51.473  0.00  0.00      11   C  
ATOM   1840  ND1 HIS B   2     -24.214 -32.690 -51.549  0.00  0.00      11   N  
ATOM   1841  CE1 HIS B   2     -23.046 -32.826 -52.197  0.00  0.00      11   C  
ATOM   1842  NE2 HIS B   2     -22.272 -31.729 -52.188  0.00  0.00      11   N  
ATOM   1843  N   TRP B   3     -28.034 -31.035 -52.070  0.00  0.00      11   N  
ATOM   1844  CA  TRP B   3     -28.673 -32.112 -52.820  0.00  0.00      11   C  
ATOM   1845  C   TRP B   3     -29.697 -31.550 -53.804  0.00  0.00      11   C  
ATOM   1846  O   TRP B   3     -29.614 -30.399 -54.164  0.00  0.00      11   O  
ATOM   1847  CB  TRP B   3     -29.291 -33.112 -51.820  0.00  0.00      11   C  
ATOM   1848  CG  TRP B   3     -28.212 -33.680 -50.944  0.00  0.00      11   C  
ATOM   1849  CD1 TRP B   3     -27.921 -33.346 -49.618  0.00  0.00      11   C  
ATOM   1850  CD2 TRP B   3     -27.250 -34.630 -51.284  0.00  0.00      11   C  
ATOM   1851  CE2 TRP B   3     -26.435 -34.754 -50.160  0.00  0.00      11   C  
ATOM   1852  CE3 TRP B   3     -27.023 -35.375 -52.437  0.00  0.00      11   C  
ATOM   1853  NE1 TRP B   3     -26.893 -33.996 -49.249  0.00  0.00      11   N  
ATOM   1854  CZ2 TRP B   3     -25.318 -35.584 -50.175  0.00  0.00      11   C  
ATOM   1855  CZ3 TRP B   3     -25.914 -36.230 -52.446  0.00  0.00      11   C  
ATOM   1856  CH2 TRP B   3     -25.052 -36.304 -51.344  0.00  0.00      11   C  
ATOM   1857  N   SER B   4     -30.671 -32.405 -54.274  0.00  0.00      11   N  
ATOM   1858  CA  SER B   4     -31.739 -31.912 -55.122  0.00  0.00      11   C  
ATOM   1859  C   SER B   4     -32.904 -32.898 -55.142  0.00  0.00      11   C  
ATOM   1860  O   SER B   4     -32.717 -34.082 -55.003  0.00  0.00      11   O  
ATOM   1861  CB  SER B   4     -31.300 -31.594 -56.561  0.00  0.00      11   C  
ATOM   1862  OG  SER B   4     -30.907 -32.780 -57.197  0.00  0.00      11   O  
ATOM   1863  N   TYR B   5     -34.137 -32.316 -55.362  0.00  0.00      11   N  
ATOM   1864  CA  TYR B   5     -35.308 -33.112 -55.623  0.00  0.00      11   C  
ATOM   1865  C   TYR B   5     -36.362 -32.212 -56.263  0.00  0.00      11   C  
ATOM   1866  O   TYR B   5     -36.620 -31.129 -55.797  0.00  0.00      11   O  
ATOM   1867  CB  TYR B   5     -35.892 -33.778 -54.363  0.00  0.00      11   C  
ATOM   1868  CG  TYR B   5     -37.072 -34.640 -54.757  0.00  0.00      11   C  
ATOM   1869  CD1 TYR B   5     -38.384 -34.159 -54.680  0.00  0.00      11   C  
ATOM   1870  CD2 TYR B   5     -36.869 -35.935 -55.244  0.00  0.00      11   C  
ATOM   1871  CE1 TYR B   5     -39.454 -34.949 -55.101  0.00  0.00      11   C  
ATOM   1872  CE2 TYR B   5     -37.947 -36.719 -55.655  0.00  0.00      11   C  
ATOM   1873  CZ  TYR B   5     -39.258 -36.239 -55.598  0.00  0.00      11   C  
ATOM   1874  OH  TYR B   5     -40.301 -37.003 -56.019  0.00  0.00      11   O  
ATOM   1875  N   TRP B   6     -37.036 -32.731 -57.343  0.00  0.00      11   N  
ATOM   1876  CA  TRP B   6     -38.201 -32.059 -57.882  0.00  0.00      11   C  
ATOM   1877  C   TRP B   6     -37.842 -30.729 -58.544  0.00  0.00      11   C  
ATOM   1878  O   TRP B   6     -37.072 -30.697 -59.475  0.00  0.00      11   O  
ATOM   1879  CB  TRP B   6     -38.901 -33.018 -58.856  0.00  0.00      11   C  
ATOM   1880  CG  TRP B   6     -40.129 -32.405 -59.459  0.00  0.00      11   C  
ATOM   1881  CD1 TRP B   6     -41.384 -32.258 -58.861  0.00  0.00      11   C  
ATOM   1882  CD2 TRP B   6     -40.293 -31.866 -60.734  0.00  0.00      11   C  
ATOM   1883  CE2 TRP B   6     -41.621 -31.445 -60.794  0.00  0.00      11   C  
ATOM   1884  CE3 TRP B   6     -39.427 -31.709 -61.811  0.00  0.00      11   C  
ATOM   1885  NE1 TRP B   6     -42.177 -31.705 -59.684  0.00  0.00      11   N  
ATOM   1886  CZ2 TRP B   6     -42.131 -30.846 -61.941  0.00  0.00      11   C  
ATOM   1887  CZ3 TRP B   6     -39.935 -31.107 -62.966  0.00  0.00      11   C  
ATOM   1888  CH2 TRP B   6     -41.269 -30.682 -63.030  0.00  0.00      11   C  
ATOM   1889  N   LEU B   7     -38.476 -29.616 -58.027  0.00  0.00      11   N  
ATOM   1890  CA  LEU B   7     -38.297 -28.285 -58.583  0.00  0.00      11   C  
ATOM   1891  C   LEU B   7     -37.232 -27.479 -57.838  0.00  0.00      11   C  
ATOM   1892  O   LEU B   7     -37.187 -26.281 -57.997  0.00  0.00      11   O  
ATOM   1893  CB  LEU B   7     -39.655 -27.552 -58.636  0.00  0.00      11   C  
ATOM   1894  CG  LEU B   7     -40.554 -27.969 -59.816  0.00  0.00      11   C  
ATOM   1895  CD1 LEU B   7     -42.005 -27.508 -59.579  0.00  0.00      11   C  
ATOM   1896  CD2 LEU B   7     -40.049 -27.383 -61.148  0.00  0.00      11   C  
ATOM   1897  N   ARG B   8     -36.352 -28.159 -57.020  0.00  0.00      11   N  
ATOM   1898  CA  ARG B   8     -35.347 -27.433 -56.271  0.00  0.00      11   C  
ATOM   1899  C   ARG B   8     -33.985 -28.139 -56.303  0.00  0.00      11   C  
ATOM   1900  O   ARG B   8     -33.848 -29.214 -55.771  0.00  0.00      11   O  
ATOM   1901  CB  ARG B   8     -35.794 -27.161 -54.820  0.00  0.00      11   C  
ATOM   1902  CG  ARG B   8     -36.293 -28.410 -54.081  0.00  0.00      11   C  
ATOM   1903  CD  ARG B   8     -36.800 -28.129 -52.662  0.00  0.00      11   C  
ATOM   1904  NE  ARG B   8     -38.222 -27.827 -52.701  0.00  0.00      11   N  
ATOM   1905  CZ  ARG B   8     -38.746 -26.598 -52.463  0.00  0.00      11   C  
ATOM   1906  NH1 ARG B   8     -37.989 -25.498 -52.268  0.00  0.00      11   N1+
ATOM   1907  NH2 ARG B   8     -40.086 -26.447 -52.441  0.00  0.00      11   N  
HETATM 1908  N   PRO B   9     -32.900 -27.405 -56.748  0.00  0.00      11   N  
HETATM 1909  CA  PRO B   9     -31.578 -27.620 -56.190  0.00  0.00      11   C  
HETATM 1910  C   PRO B   9     -31.534 -27.154 -54.731  0.00  0.00      11   C  
HETATM 1911  O   PRO B   9     -31.768 -26.007 -54.450  0.00  0.00      11   O  
HETATM 1912  CB  PRO B   9     -30.717 -26.715 -57.096  0.00  0.00      11   C  
HETATM 1913  CG  PRO B   9     -31.535 -26.632 -58.399  0.00  0.00      11   C  
HETATM 1914  CD  PRO B   9     -32.984 -26.525 -57.893  0.00  0.00      11   C  
TER    1915      PRO B   9 
HETATM 1916  N   GLY B  10     -31.222 -28.104 -53.782  0.00  0.00      11   N  
HETATM 1917  CA  GLY B  10     -31.032 -27.716 -52.404  0.00  0.00      11   C  
HETATM 1918  C   GLY B  10     -29.548 -27.604 -52.075  0.00  0.00      11   C  
HETATM 1919  O   GLY B  10     -29.036 -28.245 -51.188  0.00  0.00      11   O  
HETATM 1920  NXT GLY B  10     -28.818 -26.698 -52.800  0.00  0.00      11   N  
HETATM 1921  N   PCA C   1     -25.362 -18.719 -48.032  0.00  0.00      11   N  
HETATM 1922  CA  PCA C   1     -26.688 -18.057 -48.311  0.00  0.00      11   C  
HETATM 1923  C   PCA C   1     -27.107 -18.361 -49.745  0.00  0.00      11   C  
HETATM 1924  O   PCA C   1     -27.482 -17.447 -50.442  0.00  0.00      11   O  
HETATM 1925  CB  PCA C   1     -26.322 -16.583 -48.048  0.00  0.00      11   C  
HETATM 1926  CG  PCA C   1     -24.923 -16.390 -48.654  0.00  0.00      11   C  
HETATM 1927  CD  PCA C   1     -24.376 -17.791 -48.503  0.00  0.00      11   C  
HETATM 1928  OE  PCA C   1     -23.248 -18.140 -48.759  0.00  0.00      11   O  
ATOM   1929  N   HIS C   2     -27.115 -19.635 -50.275  0.00  0.00      11   N  
ATOM   1930  CA  HIS C   2     -26.100 -20.219 -51.131  0.00  0.00      11   C  
ATOM   1931  C   HIS C   2     -26.714 -21.068 -52.256  0.00  0.00      11   C  
ATOM   1932  O   HIS C   2     -26.023 -21.523 -53.139  0.00  0.00      11   O  
ATOM   1933  CB  HIS C   2     -25.257 -21.180 -50.273  0.00  0.00      11   C  
ATOM   1934  CG  HIS C   2     -24.179 -21.831 -51.077  0.00  0.00      11   C  
ATOM   1935  CD2 HIS C   2     -22.982 -21.240 -51.473  0.00  0.00      11   C  
ATOM   1936  ND1 HIS C   2     -24.214 -23.090 -51.549  0.00  0.00      11   N  
ATOM   1937  CE1 HIS C   2     -23.046 -23.226 -52.197  0.00  0.00      11   C  
ATOM   1938  NE2 HIS C   2     -22.273 -22.129 -52.187  0.00  0.00      11   N  
ATOM   1939  N   TRP C   3     -28.034 -21.435 -52.070  0.00  0.00      11   N  
ATOM   1940  CA  TRP C   3     -28.673 -22.512 -52.820  0.00  0.00      11   C  
ATOM   1941  C   TRP C   3     -29.697 -21.950 -53.804  0.00  0.00      11   C  
ATOM   1942  O   TRP C   3     -29.614 -20.799 -54.164  0.00  0.00      11   O  
ATOM   1943  CB  TRP C   3     -29.291 -23.512 -51.820  0.00  0.00      11   C  
ATOM   1944  CG  TRP C   3     -28.212 -24.080 -50.944  0.00  0.00      11   C  
ATOM   1945  CD1 TRP C   3     -27.921 -23.746 -49.618  0.00  0.00      11   C  
ATOM   1946  CD2 TRP C   3     -27.251 -25.030 -51.283  0.00  0.00      11   C  
ATOM   1947  CE2 TRP C   3     -26.436 -25.154 -50.159  0.00  0.00      11   C  
ATOM   1948  CE3 TRP C   3     -27.023 -25.775 -52.437  0.00  0.00      11   C  
ATOM   1949  NE1 TRP C   3     -26.893 -24.396 -49.249  0.00  0.00      11   N  
ATOM   1950  CZ2 TRP C   3     -25.318 -25.984 -50.175  0.00  0.00      11   C  
ATOM   1951  CZ3 TRP C   3     -25.914 -26.630 -52.446  0.00  0.00      11   C  
ATOM   1952  CH2 TRP C   3     -25.052 -26.704 -51.344  0.00  0.00      11   C  
ATOM   1953  N   SER C   4     -30.672 -22.805 -54.273  0.00  0.00      11   N  
ATOM   1954  CA  SER C   4     -31.739 -22.312 -55.122  0.00  0.00      11   C  
ATOM   1955  C   SER C   4     -32.904 -23.298 -55.142  0.00  0.00      11   C  
ATOM   1956  O   SER C   4     -32.717 -24.482 -55.003  0.00  0.00      11   O  
ATOM   1957  CB  SER C   4     -31.300 -21.994 -56.561  0.00  0.00      11   C  
ATOM   1958  OG  SER C   4     -30.907 -23.180 -57.196  0.00  0.00      11   O  
ATOM   1959  N   TYR C   5     -34.137 -22.716 -55.362  0.00  0.00      11   N  
ATOM   1960  CA  TYR C   5     -35.308 -23.512 -55.623  0.00  0.00      11   C  
ATOM   1961  C   TYR C   5     -36.362 -22.612 -56.263  0.00  0.00      11   C  
ATOM   1962  O   TYR C   5     -36.620 -21.529 -55.797  0.00  0.00      11   O  
ATOM   1963  CB  TYR C   5     -35.893 -24.178 -54.363  0.00  0.00      11   C  
ATOM   1964  CG  TYR C   5     -37.072 -25.040 -54.757  0.00  0.00      11   C  
ATOM   1965  CD1 TYR C   5     -38.384 -24.559 -54.680  0.00  0.00      11   C  
ATOM   1966  CD2 TYR C   5     -36.869 -26.335 -55.244  0.00  0.00      11   C  
ATOM   1967  CE1 TYR C   5     -39.454 -25.349 -55.101  0.00  0.00      11   C  
ATOM   1968  CE2 TYR C   5     -37.948 -27.119 -55.654  0.00  0.00      11   C  
ATOM   1969  CZ  TYR C   5     -39.258 -26.639 -55.598  0.00  0.00      11   C  
ATOM   1970  OH  TYR C   5     -40.302 -27.403 -56.018  0.00  0.00      11   O  
ATOM   1971  N   TRP C   6     -37.036 -23.131 -57.343  0.00  0.00      11   N  
ATOM   1972  CA  TRP C   6     -38.201 -22.459 -57.882  0.00  0.00      11   C  
ATOM   1973  C   TRP C   6     -37.842 -21.129 -58.544  0.00  0.00      11   C  
ATOM   1974  O   TRP C   6     -37.072 -21.097 -59.475  0.00  0.00      11   O  
ATOM   1975  CB  TRP C   6     -38.901 -23.418 -58.856  0.00  0.00      11   C  
ATOM   1976  CG  TRP C   6     -40.129 -22.805 -59.459  0.00  0.00      11   C  
ATOM   1977  CD1 TRP C   6     -41.384 -22.658 -58.861  0.00  0.00      11   C  
ATOM   1978  CD2 TRP C   6     -40.294 -22.266 -60.733  0.00  0.00      11   C  
ATOM   1979  CE2 TRP C   6     -41.621 -21.845 -60.794  0.00  0.00      11   C  
ATOM   1980  CE3 TRP C   6     -39.427 -22.109 -61.811  0.00  0.00      11   C  
ATOM   1981  NE1 TRP C   6     -42.177 -22.105 -59.684  0.00  0.00      11   N  
ATOM   1982  CZ2 TRP C   6     -42.131 -21.246 -61.941  0.00  0.00      11   C  
ATOM   1983  CZ3 TRP C   6     -39.935 -21.507 -62.966  0.00  0.00      11   C  
ATOM   1984  CH2 TRP C   6     -41.269 -21.082 -63.030  0.00  0.00      11   C  
ATOM   1985  N   LEU C   7     -38.476 -20.016 -58.026  0.00  0.00      11   N  
ATOM   1986  CA  LEU C   7     -38.297 -18.685 -58.583  0.00  0.00      11   C  
ATOM   1987  C   LEU C   7     -37.232 -17.879 -57.838  0.00  0.00      11   C  
ATOM   1988  O   LEU C   7     -37.187 -16.681 -57.997  0.00  0.00      11   O  
ATOM   1989  CB  LEU C   7     -39.655 -17.952 -58.636  0.00  0.00      11   C  
ATOM   1990  CG  LEU C   7     -40.554 -18.369 -59.816  0.00  0.00      11   C  
ATOM   1991  CD1 LEU C   7     -42.005 -17.908 -59.579  0.00  0.00      11   C  
ATOM   1992  CD2 LEU C   7     -40.049 -17.783 -61.148  0.00  0.00      11   C  
ATOM   1993  N   ARG C   8     -36.352 -18.559 -57.020  0.00  0.00      11   N  
ATOM   1994  CA  ARG C   8     -35.347 -17.833 -56.271  0.00  0.00      11   C  
ATOM   1995  C   ARG C   8     -33.985 -18.539 -56.303  0.00  0.00      11   C  
ATOM   1996  O   ARG C   8     -33.848 -19.614 -55.771  0.00  0.00      11   O  
ATOM   1997  CB  ARG C   8     -35.794 -17.561 -54.820  0.00  0.00      11   C  
ATOM   1998  CG  ARG C   8     -36.293 -18.810 -54.081  0.00  0.00      11   C  
ATOM   1999  CD  ARG C   8     -36.800 -18.529 -52.662  0.00  0.00      11   C  
ATOM   2000  NE  ARG C   8     -38.222 -18.227 -52.701  0.00  0.00      11   N  
ATOM   2001  CZ  ARG C   8     -38.746 -16.998 -52.463  0.00  0.00      11   C  
ATOM   2002  NH1 ARG C   8     -37.989 -15.898 -52.268  0.00  0.00      11   N1+
ATOM   2003  NH2 ARG C   8     -40.086 -16.847 -52.441  0.00  0.00      11   N  
HETATM 2004  N   PRO C   9     -32.901 -17.805 -56.747  0.00  0.00      11   N  
HETATM 2005  CA  PRO C   9     -31.578 -18.020 -56.190  0.00  0.00      11   C  
HETATM 2006  C   PRO C   9     -31.534 -17.554 -54.731  0.00  0.00      11   C  
HETATM 2007  O   PRO C   9     -31.768 -16.407 -54.450  0.00  0.00      11   O  
HETATM 2008  CB  PRO C   9     -30.717 -17.115 -57.096  0.00  0.00      11   C  
HETATM 2009  CG  PRO C   9     -31.535 -17.032 -58.398  0.00  0.00      11   C  
HETATM 2010  CD  PRO C   9     -32.984 -16.925 -57.893  0.00  0.00      11   C  
TER    2011      PRO C   9 
HETATM 2012  N   GLY C  10     -31.222 -18.504 -53.782  0.00  0.00      11   N  
HETATM 2013  CA  GLY C  10     -31.032 -18.116 -52.404  0.00  0.00      11   C  
HETATM 2014  C   GLY C  10     -29.548 -18.004 -52.075  0.00  0.00      11   C  
HETATM 2015  O   GLY C  10     -29.036 -18.645 -51.188  0.00  0.00      11   O  
HETATM 2016  NXT GLY C  10     -28.818 -17.098 -52.800  0.00  0.00      11   N  
HETATM 2017  N   PCA D   1     -25.362  -9.119 -48.032  0.00  0.00      11   N  
HETATM 2018  CA  PCA D   1     -26.688  -8.457 -48.311  0.00  0.00      11   C  
HETATM 2019  C   PCA D   1     -27.108  -8.761 -49.744  0.00  0.00      11   C  
HETATM 2020  O   PCA D   1     -27.482  -7.847 -50.442  0.00  0.00      11   O  
HETATM 2021  CB  PCA D   1     -26.322  -6.983 -48.048  0.00  0.00      11   C  
HETATM 2022  CG  PCA D   1     -24.923  -6.790 -48.654  0.00  0.00      11   C  
HETATM 2023  CD  PCA D   1     -24.376  -8.191 -48.503  0.00  0.00      11   C  
HETATM 2024  OE  PCA D   1     -23.248  -8.540 -48.758  0.00  0.00      11   O  
ATOM   2025  N   HIS D   2     -27.115 -10.035 -50.275  0.00  0.00      11   N  
ATOM   2026  CA  HIS D   2     -26.100 -10.619 -51.131  0.00  0.00      11   C  
ATOM   2027  C   HIS D   2     -26.715 -11.468 -52.255  0.00  0.00      11   C  
ATOM   2028  O   HIS D   2     -26.023 -11.923 -53.139  0.00  0.00      11   O  
ATOM   2029  CB  HIS D   2     -25.257 -11.580 -50.273  0.00  0.00      11   C  
ATOM   2030  CG  HIS D   2     -24.179 -12.231 -51.077  0.00  0.00      11   C  
ATOM   2031  CD2 HIS D   2     -22.982 -11.640 -51.473  0.00  0.00      11   C  
ATOM   2032  ND1 HIS D   2     -24.214 -13.490 -51.549  0.00  0.00      11   N  
ATOM   2033  CE1 HIS D   2     -23.046 -13.626 -52.197  0.00  0.00      11   C  
ATOM   2034  NE2 HIS D   2     -22.273 -12.529 -52.187  0.00  0.00      11   N  
ATOM   2035  N   TRP D   3     -28.034 -11.835 -52.070  0.00  0.00      11   N  
ATOM   2036  CA  TRP D   3     -28.673 -12.912 -52.820  0.00  0.00      11   C  
ATOM   2037  C   TRP D   3     -29.697 -12.350 -53.804  0.00  0.00      11   C  
ATOM   2038  O   TRP D   3     -29.614 -11.199 -54.164  0.00  0.00      11   O  
ATOM   2039  CB  TRP D   3     -29.292 -13.912 -51.819  0.00  0.00      11   C  
ATOM   2040  CG  TRP D   3     -28.213 -14.480 -50.943  0.00  0.00      11   C  
ATOM   2041  CD1 TRP D   3     -27.921 -14.146 -49.618  0.00  0.00      11   C  
ATOM   2042  CD2 TRP D   3     -27.251 -15.430 -51.283  0.00  0.00      11   C  
ATOM   2043  CE2 TRP D   3     -26.436 -15.554 -50.159  0.00  0.00      11   C  
ATOM   2044  CE3 TRP D   3     -27.023 -16.175 -52.437  0.00  0.00      11   C  
ATOM   2045  NE1 TRP D   3     -26.893 -14.796 -49.249  0.00  0.00      11   N  
ATOM   2046  CZ2 TRP D   3     -25.319 -16.384 -50.174  0.00  0.00      11   C  
ATOM   2047  CZ3 TRP D   3     -25.915 -17.030 -52.446  0.00  0.00      11   C  
ATOM   2048  CH2 TRP D   3     -25.052 -17.104 -51.344  0.00  0.00      11   C  
ATOM   2049  N   SER D   4     -30.672 -13.205 -54.273  0.00  0.00      11   N  
ATOM   2050  CA  SER D   4     -31.739 -12.712 -55.122  0.00  0.00      11   C  
ATOM   2051  C   SER D   4     -32.904 -13.698 -55.142  0.00  0.00      11   C  
ATOM   2052  O   SER D   4     -32.717 -14.882 -55.003  0.00  0.00      11   O  
ATOM   2053  CB  SER D   4     -31.300 -12.394 -56.561  0.00  0.00      11   C  
ATOM   2054  OG  SER D   4     -30.907 -13.580 -57.196  0.00  0.00      11   O  
ATOM   2055  N   TYR D   5     -34.138 -13.116 -55.362  0.00  0.00      11   N  
ATOM   2056  CA  TYR D   5     -35.308 -13.912 -55.623  0.00  0.00      11   C  
ATOM   2057  C   TYR D   5     -36.363 -13.012 -56.262  0.00  0.00      11   C  
ATOM   2058  O   TYR D   5     -36.620 -11.929 -55.797  0.00  0.00      11   O  
ATOM   2059  CB  TYR D   5     -35.893 -14.578 -54.363  0.00  0.00      11   C  
ATOM   2060  CG  TYR D   5     -37.072 -15.440 -54.757  0.00  0.00      11   C  
ATOM   2061  CD1 TYR D   5     -38.385 -14.959 -54.680  0.00  0.00      11   C  
ATOM   2062  CD2 TYR D   5     -36.869 -16.735 -55.244  0.00  0.00      11   C  
ATOM   2063  CE1 TYR D   5     -39.454 -15.749 -55.100  0.00  0.00      11   C  
ATOM   2064  CE2 TYR D   5     -37.948 -17.519 -55.654  0.00  0.00      11   C  
ATOM   2065  CZ  TYR D   5     -39.258 -17.039 -55.597  0.00  0.00      11   C  
ATOM   2066  OH  TYR D   5     -40.302 -17.803 -56.018  0.00  0.00      11   O  
ATOM   2067  N   TRP D   6     -37.036 -13.531 -57.343  0.00  0.00      11   N  
ATOM   2068  CA  TRP D   6     -38.202 -12.859 -57.881  0.00  0.00      11   C  
ATOM   2069  C   TRP D   6     -37.842 -11.529 -58.544  0.00  0.00      11   C  
ATOM   2070  O   TRP D   6     -37.072 -11.497 -59.475  0.00  0.00      11   O  
ATOM   2071  CB  TRP D   6     -38.901 -13.818 -58.856  0.00  0.00      11   C  
ATOM   2072  CG  TRP D   6     -40.129 -13.205 -59.459  0.00  0.00      11   C  
ATOM   2073  CD1 TRP D   6     -41.384 -13.058 -58.861  0.00  0.00      11   C  
ATOM   2074  CD2 TRP D   6     -40.294 -12.666 -60.733  0.00  0.00      11   C  
ATOM   2075  CE2 TRP D   6     -41.622 -12.245 -60.793  0.00  0.00      11   C  
ATOM   2076  CE3 TRP D   6     -39.427 -12.509 -61.810  0.00  0.00      11   C  
ATOM   2077  NE1 TRP D   6     -42.177 -12.505 -59.684  0.00  0.00      11   N  
ATOM   2078  CZ2 TRP D   6     -42.131 -11.646 -61.941  0.00  0.00      11   C  
ATOM   2079  CZ3 TRP D   6     -39.936 -11.907 -62.966  0.00  0.00      11   C  
ATOM   2080  CH2 TRP D   6     -41.269 -11.482 -63.030  0.00  0.00      11   C  
ATOM   2081  N   LEU D   7     -38.476 -10.416 -58.026  0.00  0.00      11   N  
ATOM   2082  CA  LEU D   7     -38.297  -9.085 -58.583  0.00  0.00      11   C  
ATOM   2083  C   LEU D   7     -37.232  -8.279 -57.838  0.00  0.00      11   C  
ATOM   2084  O   LEU D   7     -37.187  -7.081 -57.997  0.00  0.00      11   O  
ATOM   2085  CB  LEU D   7     -39.655  -8.352 -58.636  0.00  0.00      11   C  
ATOM   2086  CG  LEU D   7     -40.555  -8.769 -59.817  0.00  0.00      11   C  
ATOM   2087  CD1 LEU D   7     -42.006  -8.308 -59.579  0.00  0.00      11   C  
ATOM   2088  CD2 LEU D   7     -40.049  -8.183 -61.148  0.00  0.00      11   C  
ATOM   2089  N   ARG D   8     -36.352  -8.959 -57.020  0.00  0.00      11   N  
ATOM   2090  CA  ARG D   8     -35.347  -8.233 -56.271  0.00  0.00      11   C  
ATOM   2091  C   ARG D   8     -33.986  -8.939 -56.303  0.00  0.00      11   C  
ATOM   2092  O   ARG D   8     -33.848 -10.014 -55.771  0.00  0.00      11   O  
ATOM   2093  CB  ARG D   8     -35.794  -7.961 -54.820  0.00  0.00      11   C  
ATOM   2094  CG  ARG D   8     -36.293  -9.210 -54.081  0.00  0.00      11   C  
ATOM   2095  CD  ARG D   8     -36.800  -8.929 -52.662  0.00  0.00      11   C  
ATOM   2096  NE  ARG D   8     -38.222  -8.627 -52.701  0.00  0.00      11   N  
ATOM   2097  CZ  ARG D   8     -38.746  -7.398 -52.463  0.00  0.00      11   C  
ATOM   2098  NH1 ARG D   8     -37.989  -6.298 -52.268  0.00  0.00      11   N1+
ATOM   2099  NH2 ARG D   8     -40.086  -7.247 -52.441  0.00  0.00      11   N  
HETATM 2100  N   PRO D   9     -32.901  -8.205 -56.747  0.00  0.00      11   N  
HETATM 2101  CA  PRO D   9     -31.579  -8.420 -56.189  0.00  0.00      11   C  
HETATM 2102  C   PRO D   9     -31.534  -7.954 -54.731  0.00  0.00      11   C  
HETATM 2103  O   PRO D   9     -31.768  -6.807 -54.450  0.00  0.00      11   O  
HETATM 2104  CB  PRO D   9     -30.717  -7.515 -57.096  0.00  0.00      11   C  
HETATM 2105  CG  PRO D   9     -31.535  -7.432 -58.398  0.00  0.00      11   C  
HETATM 2106  CD  PRO D   9     -32.985  -7.325 -57.892  0.00  0.00      11   C  
TER    2107      PRO D   9 
HETATM 2108  N   GLY D  10     -31.222  -8.904 -53.782  0.00  0.00      11   N  
HETATM 2109  CA  GLY D  10     -31.032  -8.516 -52.404  0.00  0.00      11   C  
HETATM 2110  C   GLY D  10     -29.548  -8.404 -52.075  0.00  0.00      11   C  
HETATM 2111  O   GLY D  10     -29.036  -9.045 -51.188  0.00  0.00      11   O  
HETATM 2112  NXT GLY D  10     -28.818  -7.498 -52.800  0.00  0.00      11   N  
HETATM 2113  N   PCA E   1     -25.362   0.481 -48.032  0.00  0.00      11   N  
HETATM 2114  CA  PCA E   1     -26.689   1.143 -48.310  0.00  0.00      11   C  
HETATM 2115  C   PCA E   1     -27.108   0.839 -49.744  0.00  0.00      11   C  
HETATM 2116  O   PCA E   1     -27.482   1.753 -50.442  0.00  0.00      11   O  
HETATM 2117  CB  PCA E   1     -26.322   2.617 -48.048  0.00  0.00      11   C  
HETATM 2118  CG  PCA E   1     -24.923   2.810 -48.654  0.00  0.00      11   C  
HETATM 2119  CD  PCA E   1     -24.376   1.409 -48.503  0.00  0.00      11   C  
HETATM 2120  OE  PCA E   1     -23.248   1.060 -48.758  0.00  0.00      11   O  
ATOM   2121  N   HIS E   2     -27.115  -0.435 -50.275  0.00  0.00      11   N  
ATOM   2122  CA  HIS E   2     -26.100  -1.019 -51.131  0.00  0.00      11   C  
ATOM   2123  C   HIS E   2     -26.715  -1.868 -52.255  0.00  0.00      11   C  
ATOM   2124  O   HIS E   2     -26.023  -2.323 -53.139  0.00  0.00      11   O  
ATOM   2125  CB  HIS E   2     -25.257  -1.980 -50.272  0.00  0.00      11   C  
ATOM   2126  CG  HIS E   2     -24.179  -2.631 -51.077  0.00  0.00      11   C  
ATOM   2127  CD2 HIS E   2     -22.982  -2.040 -51.473  0.00  0.00      11   C  
ATOM   2128  ND1 HIS E   2     -24.214  -3.890 -51.549  0.00  0.00      11   N  
ATOM   2129  CE1 HIS E   2     -23.046  -4.026 -52.197  0.00  0.00      11   C  
ATOM   2130  NE2 HIS E   2     -22.273  -2.929 -52.187  0.00  0.00      11   N  
ATOM   2131  N   TRP E   3     -28.034  -2.235 -52.070  0.00  0.00      11   N  
ATOM   2132  CA  TRP E   3     -28.673  -3.312 -52.820  0.00  0.00      11   C  
ATOM   2133  C   TRP E   3     -29.697  -2.750 -53.804  0.00  0.00      11   C  
ATOM   2134  O   TRP E   3     -29.615  -1.599 -54.163  0.00  0.00      11   O  
ATOM   2135  CB  TRP E   3     -29.292  -4.312 -51.819  0.00  0.00      11   C  
ATOM   2136  CG  TRP E   3     -28.213  -4.880 -50.943  0.00  0.00      11   C  
ATOM   2137  CD1 TRP E   3     -27.922  -4.546 -49.617  0.00  0.00      11   C  
ATOM   2138  CD2 TRP E   3     -27.251  -5.830 -51.283  0.00  0.00      11   C  
ATOM   2139  CE2 TRP E   3     -26.436  -5.954 -50.159  0.00  0.00      11   C  
ATOM   2140  CE3 TRP E   3     -27.023  -6.575 -52.437  0.00  0.00      11   C  
ATOM   2141  NE1 TRP E   3     -26.893  -5.196 -49.249  0.00  0.00      11   N  
ATOM   2142  CZ2 TRP E   3     -25.319  -6.784 -50.174  0.00  0.00      11   C  
ATOM   2143  CZ3 TRP E   3     -25.915  -7.430 -52.446  0.00  0.00      11   C  
ATOM   2144  CH2 TRP E   3     -25.053  -7.504 -51.344  0.00  0.00      11   C  
ATOM   2145  N   SER E   4     -30.672  -3.605 -54.273  0.00  0.00      11   N  
ATOM   2146  CA  SER E   4     -31.740  -3.112 -55.121  0.00  0.00      11   C  
ATOM   2147  C   SER E   4     -32.904  -4.098 -55.142  0.00  0.00      11   C  
ATOM   2148  O   SER E   4     -32.717  -5.282 -55.003  0.00  0.00      11   O  
ATOM   2149  CB  SER E   4     -31.300  -2.794 -56.561  0.00  0.00      11   C  
ATOM   2150  OG  SER E   4     -30.907  -3.980 -57.196  0.00  0.00      11   O  
ATOM   2151  N   TYR E   5     -34.138  -3.516 -55.362  0.00  0.00      11   N  
ATOM   2152  CA  TYR E   5     -35.308  -4.312 -55.622  0.00  0.00      11   C  
ATOM   2153  C   TYR E   5     -36.363  -3.412 -56.262  0.00  0.00      11   C  
ATOM   2154  O   TYR E   5     -36.620  -2.329 -55.797  0.00  0.00      11   O  
ATOM   2155  CB  TYR E   5     -35.893  -4.978 -54.363  0.00  0.00      11   C  
ATOM   2156  CG  TYR E   5     -37.073  -5.840 -54.756  0.00  0.00      11   C  
ATOM   2157  CD1 TYR E   5     -38.385  -5.359 -54.680  0.00  0.00      11   C  
ATOM   2158  CD2 TYR E   5     -36.869  -7.135 -55.244  0.00  0.00      11   C  
ATOM   2159  CE1 TYR E   5     -39.454  -6.149 -55.100  0.00  0.00      11   C  
ATOM   2160  CE2 TYR E   5     -37.948  -7.919 -55.654  0.00  0.00      11   C  
ATOM   2161  CZ  TYR E   5     -39.258  -7.439 -55.597  0.00  0.00      11   C  
ATOM   2162  OH  TYR E   5     -40.302  -8.203 -56.018  0.00  0.00      11   O  
ATOM   2163  N   TRP E   6     -37.037  -3.931 -57.342  0.00  0.00      11   N  
ATOM   2164  CA  TRP E   6     -38.202  -3.259 -57.881  0.00  0.00      11   C  
ATOM   2165  C   TRP E   6     -37.842  -1.929 -58.544  0.00  0.00      11   C  
ATOM   2166  O   TRP E   6     -37.072  -1.897 -59.475  0.00  0.00      11   O  
ATOM   2167  CB  TRP E   6     -38.901  -4.218 -58.856  0.00  0.00      11   C  
ATOM   2168  CG  TRP E   6     -40.130  -3.605 -59.458  0.00  0.00      11   C  
ATOM   2169  CD1 TRP E   6     -41.384  -3.458 -58.861  0.00  0.00      11   C  
ATOM   2170  CD2 TRP E   6     -40.294  -3.066 -60.733  0.00  0.00      11   C  
ATOM   2171  CE2 TRP E   6     -41.621  -2.645 -60.793  0.00  0.00      11   C  
ATOM   2172  CE3 TRP E   6     -39.427  -2.909 -61.810  0.00  0.00      11   C  
ATOM   2173  NE1 TRP E   6     -42.178  -2.905 -59.684  0.00  0.00      11   N  
ATOM   2174  CZ2 TRP E   6     -42.131  -2.046 -61.941  0.00  0.00      11   C  
ATOM   2175  CZ3 TRP E   6     -39.936  -2.307 -62.966  0.00  0.00      11   C  
ATOM   2176  CH2 TRP E   6     -41.269  -1.882 -63.030  0.00  0.00      11   C  
ATOM   2177  N   LEU E   7     -38.476  -0.816 -58.026  0.00  0.00      11   N  
ATOM   2178  CA  LEU E   7     -38.297   0.515 -58.583  0.00  0.00      11   C  
ATOM   2179  C   LEU E   7     -37.232   1.321 -57.838  0.00  0.00      11   C  
ATOM   2180  O   LEU E   7     -37.187   2.519 -57.997  0.00  0.00      11   O  
ATOM   2181  CB  LEU E   7     -39.655   1.248 -58.636  0.00  0.00      11   C  
ATOM   2182  CG  LEU E   7     -40.555   0.831 -59.817  0.00  0.00      11   C  
ATOM   2183  CD1 LEU E   7     -42.006   1.292 -59.579  0.00  0.00      11   C  
ATOM   2184  CD2 LEU E   7     -40.050   1.417 -61.148  0.00  0.00      11   C  
ATOM   2185  N   ARG E   8     -36.352   0.641 -57.020  0.00  0.00      11   N  
ATOM   2186  CA  ARG E   8     -35.347   1.367 -56.271  0.00  0.00      11   C  
ATOM   2187  C   ARG E   8     -33.986   0.661 -56.303  0.00  0.00      11   C  
ATOM   2188  O   ARG E   8     -33.848  -0.414 -55.771  0.00  0.00      11   O  
ATOM   2189  CB  ARG E   8     -35.794   1.639 -54.820  0.00  0.00      11   C  
ATOM   2190  CG  ARG E   8     -36.293   0.390 -54.081  0.00  0.00      11   C  
ATOM   2191  CD  ARG E   8     -36.800   0.671 -52.662  0.00  0.00      11   C  
ATOM   2192  NE  ARG E   8     -38.223   0.973 -52.700  0.00  0.00      11   N  
ATOM   2193  CZ  ARG E   8     -38.746   2.202 -52.463  0.00  0.00      11   C  
ATOM   2194  NH1 ARG E   8     -37.989   3.302 -52.268  0.00  0.00      11   N1+
ATOM   2195  NH2 ARG E   8     -40.086   2.353 -52.441  0.00  0.00      11   N  
HETATM 2196  N   PRO E   9     -32.901   1.395 -56.747  0.00  0.00      11   N  
HETATM 2197  CA  PRO E   9     -31.579   1.180 -56.189  0.00  0.00      11   C  
HETATM 2198  C   PRO E   9     -31.534   1.646 -54.731  0.00  0.00      11   C  
HETATM 2199  O   PRO E   9     -31.768   2.793 -54.450  0.00  0.00      11   O  
HETATM 2200  CB  PRO E   9     -30.717   2.085 -57.096  0.00  0.00      11   C  
HETATM 2201  CG  PRO E   9     -31.535   2.168 -58.398  0.00  0.00      11   C  
HETATM 2202  CD  PRO E   9     -32.985   2.275 -57.892  0.00  0.00      11   C  
TER    2203      PRO E   9 
HETATM 2204  N   GLY E  10     -31.222   0.696 -53.782  0.00  0.00      11   N  
HETATM 2205  CA  GLY E  10     -31.032   1.084 -52.404  0.00  0.00      11   C  
HETATM 2206  C   GLY E  10     -29.548   1.196 -52.075  0.00  0.00      11   C  
HETATM 2207  O   GLY E  10     -29.036   0.555 -51.188  0.00  0.00      11   O  
HETATM 2208  NXT GLY E  10     -28.818   2.102 -52.800  0.00  0.00      11   N  
HETATM 2209  N   PCA F   1     -25.362  10.081 -48.032  0.00  0.00      11   N  
HETATM 2210  CA  PCA F   1     -26.689  10.743 -48.310  0.00  0.00      11   C  
HETATM 2211  C   PCA F   1     -27.108  10.439 -49.744  0.00  0.00      11   C  
HETATM 2212  O   PCA F   1     -27.482  11.353 -50.442  0.00  0.00      11   O  
HETATM 2213  CB  PCA F   1     -26.322  12.217 -48.048  0.00  0.00      11   C  
HETATM 2214  CG  PCA F   1     -24.923  12.410 -48.654  0.00  0.00      11   C  
HETATM 2215  CD  PCA F   1     -24.376  11.009 -48.503  0.00  0.00      11   C  
HETATM 2216  OE  PCA F   1     -23.248  10.660 -48.758  0.00  0.00      11   O  
ATOM   2217  N   HIS F   2     -27.115   9.165 -50.275  0.00  0.00      11   N  
ATOM   2218  CA  HIS F   2     -26.101   8.581 -51.130  0.00  0.00      11   C  
ATOM   2219  C   HIS F   2     -26.715   7.732 -52.255  0.00  0.00      11   C  
ATOM   2220  O   HIS F   2     -26.023   7.277 -53.139  0.00  0.00      11   O  
ATOM   2221  CB  HIS F   2     -25.257   7.620 -50.272  0.00  0.00      11   C  
ATOM   2222  CG  HIS F   2     -24.179   6.969 -51.077  0.00  0.00      11   C  
ATOM   2223  CD2 HIS F   2     -22.982   7.560 -51.473  0.00  0.00      11   C  
ATOM   2224  ND1 HIS F   2     -24.214   5.710 -51.549  0.00  0.00      11   N  
ATOM   2225  CE1 HIS F   2     -23.046   5.574 -52.197  0.00  0.00      11   C  
ATOM   2226  NE2 HIS F   2     -22.273   6.671 -52.187  0.00  0.00      11   N  
ATOM   2227  N   TRP F   3     -28.034   7.365 -52.070  0.00  0.00      11   N  
ATOM   2228  CA  TRP F   3     -28.673   6.288 -52.820  0.00  0.00      11   C  
ATOM   2229  C   TRP F   3     -29.697   6.850 -53.804  0.00  0.00      11   C  
ATOM   2230  O   TRP F   3     -29.615   8.001 -54.163  0.00  0.00      11   O  
ATOM   2231  CB  TRP F   3     -29.292   5.288 -51.819  0.00  0.00      11   C  
ATOM   2232  CG  TRP F   3     -28.213   4.720 -50.943  0.00  0.00      11   C  
ATOM   2233  CD1 TRP F   3     -27.922   5.054 -49.617  0.00  0.00      11   C  
ATOM   2234  CD2 TRP F   3     -27.251   3.770 -51.283  0.00  0.00      11   C  
ATOM   2235  CE2 TRP F   3     -26.436   3.646 -50.159  0.00  0.00      11   C  
ATOM   2236  CE3 TRP F   3     -27.023   3.025 -52.437  0.00  0.00      11   C  
ATOM   2237  NE1 TRP F   3     -26.894   4.404 -49.248  0.00  0.00      11   N  
ATOM   2238  CZ2 TRP F   3     -25.319   2.816 -50.174  0.00  0.00      11   C  
ATOM   2239  CZ3 TRP F   3     -25.915   2.170 -52.446  0.00  0.00      11   C  
ATOM   2240  CH2 TRP F   3     -25.054   2.096 -51.344  0.00  0.00      11   C  
ATOM   2241  N   SER F   4     -30.672   5.995 -54.273  0.00  0.00      11   N  
ATOM   2242  CA  SER F   4     -31.740   6.488 -55.121  0.00  0.00      11   C  
ATOM   2243  C   SER F   4     -32.904   5.502 -55.142  0.00  0.00      11   C  
ATOM   2244  O   SER F   4     -32.718   4.318 -55.002  0.00  0.00      11   O  
ATOM   2245  CB  SER F   4     -31.300   6.806 -56.561  0.00  0.00      11   C  
ATOM   2246  OG  SER F   4     -30.907   5.620 -57.196  0.00  0.00      11   O  
ATOM   2247  N   TYR F   5     -34.138   6.084 -55.362  0.00  0.00      11   N  
ATOM   2248  CA  TYR F   5     -35.308   5.288 -55.622  0.00  0.00      11   C  
ATOM   2249  C   TYR F   5     -36.364   6.188 -56.263  0.00  0.00      11   C  
ATOM   2250  O   TYR F   5     -36.620   7.271 -55.797  0.00  0.00      11   O  
ATOM   2251  CB  TYR F   5     -35.893   4.622 -54.363  0.00  0.00      11   C  
ATOM   2252  CG  TYR F   5     -37.073   3.760 -54.756  0.00  0.00      11   C  
ATOM   2253  CD1 TYR F   5     -38.385   4.241 -54.680  0.00  0.00      11   C  
ATOM   2254  CD2 TYR F   5     -36.869   2.465 -55.244  0.00  0.00      11   C  
ATOM   2255  CE1 TYR F   5     -39.454   3.451 -55.100  0.00  0.00      11   C  
ATOM   2256  CE2 TYR F   5     -37.948   1.681 -55.654  0.00  0.00      11   C  
ATOM   2257  CZ  TYR F   5     -39.258   2.161 -55.597  0.00  0.00      11   C  
ATOM   2258  OH  TYR F   5     -40.302   1.397 -56.018  0.00  0.00      11   O  
ATOM   2259  N   TRP F   6     -37.037   5.669 -57.342  0.00  0.00      11   N  
ATOM   2260  CA  TRP F   6     -38.202   6.341 -57.881  0.00  0.00      11   C  
ATOM   2261  C   TRP F   6     -37.842   7.671 -58.544  0.00  0.00      11   C  
ATOM   2262  O   TRP F   6     -37.073   7.703 -59.474  0.00  0.00      11   O  
ATOM   2263  CB  TRP F   6     -38.901   5.382 -58.856  0.00  0.00      11   C  
ATOM   2264  CG  TRP F   6     -40.130   5.995 -59.458  0.00  0.00      11   C  
ATOM   2265  CD1 TRP F   6     -41.384   6.142 -58.861  0.00  0.00      11   C  
ATOM   2266  CD2 TRP F   6     -40.294   6.534 -60.733  0.00  0.00      11   C  
ATOM   2267  CE2 TRP F   6     -41.621   6.955 -60.793  0.00  0.00      11   C  
ATOM   2268  CE3 TRP F   6     -39.427   6.691 -61.810  0.00  0.00      11   C  
ATOM   2269  NE1 TRP F   6     -42.178   6.695 -59.684  0.00  0.00      11   N  
ATOM   2270  CZ2 TRP F   6     -42.131   7.554 -61.941  0.00  0.00      11   C  
ATOM   2271  CZ3 TRP F   6     -39.936   7.293 -62.966  0.00  0.00      11   C  
ATOM   2272  CH2 TRP F   6     -41.269   7.718 -63.030  0.00  0.00      11   C  
ATOM   2273  N   LEU F   7     -38.476   8.784 -58.026  0.00  0.00      11   N  
ATOM   2274  CA  LEU F   7     -38.297  10.115 -58.583  0.00  0.00      11   C  
ATOM   2275  C   LEU F   7     -37.232  10.921 -57.838  0.00  0.00      11   C  
ATOM   2276  O   LEU F   7     -37.187  12.119 -57.997  0.00  0.00      11   O  
ATOM   2277  CB  LEU F   7     -39.655  10.848 -58.636  0.00  0.00      11   C  
ATOM   2278  CG  LEU F   7     -40.556  10.431 -59.816  0.00  0.00      11   C  
ATOM   2279  CD1 LEU F   7     -42.006  10.892 -59.579  0.00  0.00      11   C  
ATOM   2280  CD2 LEU F   7     -40.050  11.017 -61.148  0.00  0.00      11   C  
ATOM   2281  N   ARG F   8     -36.352  10.241 -57.020  0.00  0.00      11   N  
ATOM   2282  CA  ARG F   8     -35.347  10.967 -56.271  0.00  0.00      11   C  
ATOM   2283  C   ARG F   8     -33.986  10.261 -56.303  0.00  0.00      11   C  
ATOM   2284  O   ARG F   8     -33.848   9.186 -55.771  0.00  0.00      11   O  
ATOM   2285  CB  ARG F   8     -35.795  11.239 -54.819  0.00  0.00      11   C  
ATOM   2286  CG  ARG F   8     -36.293   9.990 -54.081  0.00  0.00      11   C  
ATOM   2287  CD  ARG F   8     -36.800  10.271 -52.662  0.00  0.00      11   C  
ATOM   2288  NE  ARG F   8     -38.223  10.573 -52.700  0.00  0.00      11   N  
ATOM   2289  CZ  ARG F   8     -38.746  11.802 -52.463  0.00  0.00      11   C  
ATOM   2290  NH1 ARG F   8     -37.989  12.902 -52.268  0.00  0.00      11   N1+
ATOM   2291  NH2 ARG F   8     -40.086  11.953 -52.441  0.00  0.00      11   N  
HETATM 2292  N   PRO F   9     -32.901  10.995 -56.747  0.00  0.00      11   N  
HETATM 2293  CA  PRO F   9     -31.579  10.780 -56.189  0.00  0.00      11   C  
HETATM 2294  C   PRO F   9     -31.534  11.246 -54.731  0.00  0.00      11   C  
HETATM 2295  O   PRO F   9     -31.768  12.393 -54.450  0.00  0.00      11   O  
HETATM 2296  CB  PRO F   9     -30.717  11.685 -57.095  0.00  0.00      11   C  
HETATM 2297  CG  PRO F   9     -31.535  11.768 -58.398  0.00  0.00      11   C  
HETATM 2298  CD  PRO F   9     -32.985  11.875 -57.892  0.00  0.00      11   C  
TER    2299      PRO F   9 
HETATM 2300  N   GLY F  10     -31.223  10.296 -53.781  0.00  0.00      11   N  
HETATM 2301  CA  GLY F  10     -31.032  10.684 -52.404  0.00  0.00      11   C  
HETATM 2302  C   GLY F  10     -29.548  10.796 -52.075  0.00  0.00      11   C  
HETATM 2303  O   GLY F  10     -29.036  10.155 -51.188  0.00  0.00      11   O  
HETATM 2304  NXT GLY F  10     -28.818  11.702 -52.800  0.00  0.00      11   N  
HETATM 2305  N   PCA A   1     -23.737 -33.956 -53.265  0.00  0.00      12   N  
HETATM 2306  CA  PCA A   1     -24.977 -33.294 -53.813  0.00  0.00      12   C  
HETATM 2307  C   PCA A   1     -25.089 -33.598 -55.303  0.00  0.00      12   C  
HETATM 2308  O   PCA A   1     -25.310 -32.684 -56.063  0.00  0.00      12   O  
HETATM 2309  CB  PCA A   1     -24.674 -31.820 -53.479  0.00  0.00      12   C  
HETATM 2310  CG  PCA A   1     -23.179 -31.627 -53.782  0.00  0.00      12   C  
HETATM 2311  CD  PCA A   1     -22.674 -33.028 -53.521  0.00  0.00      12   C  
HETATM 2312  OE  PCA A   1     -21.518 -33.377 -53.536  0.00  0.00      12   O  
ATOM   2313  N   HIS A   2     -24.986 -34.872 -55.823  0.00  0.00      12   N  
ATOM   2314  CA  HIS A   2     -23.815 -35.456 -56.449  0.00  0.00      12   C  
ATOM   2315  C   HIS A   2     -24.182 -36.305 -57.677  0.00  0.00      12   C  
ATOM   2316  O   HIS A   2     -23.322 -36.760 -58.397  0.00  0.00      12   O  
ATOM   2317  CB  HIS A   2     -23.168 -36.417 -55.435  0.00  0.00      12   C  
ATOM   2318  CG  HIS A   2     -21.946 -37.068 -55.996  0.00  0.00      12   C  
ATOM   2319  CD2 HIS A   2     -20.694 -36.477 -56.136  0.00  0.00      12   C  
ATOM   2320  ND1 HIS A   2     -21.882 -38.327 -56.467  0.00  0.00      12   N  
ATOM   2321  CE1 HIS A   2     -20.606 -38.463 -56.857  0.00  0.00      12   C  
ATOM   2322  NE2 HIS A   2     -19.851 -37.366 -56.687  0.00  0.00      12   N  
ATOM   2323  N   TRP A   3     -25.512 -36.672 -57.770  0.00  0.00      12   N  
ATOM   2324  CA  TRP A   3     -25.980 -37.749 -58.636  0.00  0.00      12   C  
ATOM   2325  C   TRP A   3     -26.778 -37.187 -59.812  0.00  0.00      12   C  
ATOM   2326  O   TRP A   3     -26.622 -36.036 -60.147  0.00  0.00      12   O  
ATOM   2327  CB  TRP A   3     -26.793 -38.749 -57.786  0.00  0.00      12   C  
ATOM   2328  CG  TRP A   3     -25.920 -39.317 -56.705  0.00  0.00      12   C  
ATOM   2329  CD1 TRP A   3     -25.911 -38.983 -55.348  0.00  0.00      12   C  
ATOM   2330  CD2 TRP A   3     -24.909 -40.267 -56.838  0.00  0.00      12   C  
ATOM   2331  CE2 TRP A   3     -24.345 -40.391 -55.569  0.00  0.00      12   C  
ATOM   2332  CE3 TRP A   3     -24.447 -41.012 -57.919  0.00  0.00      12   C  
ATOM   2333  NE1 TRP A   3     -24.982 -39.633 -54.773  0.00  0.00      12   N  
ATOM   2334  CZ2 TRP A   3     -23.249 -41.221 -55.351  0.00  0.00      12   C  
ATOM   2335  CZ3 TRP A   3     -23.360 -41.867 -57.697  0.00  0.00      12   C  
ATOM   2336  CH2 TRP A   3     -22.746 -41.941 -56.440  0.00  0.00      12   C  
ATOM   2337  N   SER A   4     -27.633 -38.042 -60.474  0.00  0.00      12   N  
ATOM   2338  CA  SER A   4     -28.501 -37.549 -61.525  0.00  0.00      12   C  
ATOM   2339  C   SER A   4     -29.636 -38.535 -61.788  0.00  0.00      12   C  
ATOM   2340  O   SER A   4     -29.482 -39.719 -61.612  0.00  0.00      12   O  
ATOM   2341  CB  SER A   4     -27.771 -37.231 -62.842  0.00  0.00      12   C  
ATOM   2342  OG  SER A   4     -27.255 -38.417 -63.382  0.00  0.00      12   O  
ATOM   2343  N   TYR A   5     -30.797 -37.953 -62.259  0.00  0.00      12   N  
ATOM   2344  CA  TYR A   5     -31.888 -38.749 -62.757  0.00  0.00      12   C  
ATOM   2345  C   TYR A   5     -32.786 -37.849 -63.602  0.00  0.00      12   C  
ATOM   2346  O   TYR A   5     -33.135 -36.766 -63.200  0.00  0.00      12   O  
ATOM   2347  CB  TYR A   5     -32.721 -39.415 -61.647  0.00  0.00      12   C  
ATOM   2348  CG  TYR A   5     -33.794 -40.277 -62.277  0.00  0.00      12   C  
ATOM   2349  CD1 TYR A   5     -35.093 -39.796 -62.474  0.00  0.00      12   C  
ATOM   2350  CD2 TYR A   5     -33.494 -41.572 -62.711  0.00  0.00      12   C  
ATOM   2351  CE1 TYR A   5     -36.052 -40.586 -63.109  0.00  0.00      12   C  
ATOM   2352  CE2 TYR A   5     -34.463 -42.356 -63.337  0.00  0.00      12   C  
ATOM   2353  CZ  TYR A   5     -35.756 -41.876 -63.554  0.00  0.00      12   C  
ATOM   2354  OH  TYR A   5     -36.690 -42.640 -64.183  0.00  0.00      12   O  
ATOM   2355  N   TRP A   6     -33.221 -38.368 -64.799  0.00  0.00      12   N  
ATOM   2356  CA  TRP A   6     -34.248 -37.696 -65.569  0.00  0.00      12   C  
ATOM   2357  C   TRP A   6     -33.759 -36.366 -66.140  0.00  0.00      12   C  
ATOM   2358  O   TRP A   6     -32.812 -36.334 -66.891  0.00  0.00      12   O  
ATOM   2359  CB  TRP A   6     -34.730 -38.655 -66.667  0.00  0.00      12   C  
ATOM   2360  CG  TRP A   6     -35.806 -38.042 -67.512  0.00  0.00      12   C  
ATOM   2361  CD1 TRP A   6     -37.157 -37.895 -67.188  0.00  0.00      12   C  
ATOM   2362  CD2 TRP A   6     -35.701 -37.503 -68.793  0.00  0.00      12   C  
ATOM   2363  CE2 TRP A   6     -36.988 -37.082 -69.128  0.00  0.00      12   C  
ATOM   2364  CE3 TRP A   6     -34.630 -37.346 -69.667  0.00  0.00      12   C  
ATOM   2365  NE1 TRP A   6     -37.763 -37.342 -68.158  0.00  0.00      12   N  
ATOM   2366  CZ2 TRP A   6     -37.248 -36.483 -70.356  0.00  0.00      12   C  
ATOM   2367  CZ3 TRP A   6     -34.887 -36.744 -70.902  0.00  0.00      12   C  
ATOM   2368  CH2 TRP A   6     -36.179 -36.319 -71.242  0.00  0.00      12   C  
ATOM   2369  N   LEU A   7     -34.486 -35.253 -65.767  0.00  0.00      12   N  
ATOM   2370  CA  LEU A   7     -34.195 -33.922 -66.275  0.00  0.00      12   C  
ATOM   2371  C   LEU A   7     -33.309 -33.116 -65.324  0.00  0.00      12   C  
ATOM   2372  O   LEU A   7     -33.232 -31.918 -65.470  0.00  0.00      12   O  
ATOM   2373  CB  LEU A   7     -35.514 -33.189 -66.608  0.00  0.00      12   C  
ATOM   2374  CG  LEU A   7     -36.148 -33.606 -67.950  0.00  0.00      12   C  
ATOM   2375  CD1 LEU A   7     -37.616 -33.145 -68.020  0.00  0.00      12   C  
ATOM   2376  CD2 LEU A   7     -35.376 -33.020 -69.148  0.00  0.00      12   C  
ATOM   2377  N   ARG A   8     -32.618 -33.796 -64.342  0.00  0.00      12   N  
ATOM   2378  CA  ARG A   8     -31.790 -33.070 -63.400  0.00  0.00      12   C  
ATOM   2379  C   ARG A   8     -30.452 -33.776 -63.147  0.00  0.00      12   C  
ATOM   2380  O   ARG A   8     -30.429 -34.851 -62.599  0.00  0.00      12   O  
ATOM   2381  CB  ARG A   8     -32.530 -32.798 -62.073  0.00  0.00      12   C  
ATOM   2382  CG  ARG A   8     -33.171 -34.047 -61.455  0.00  0.00      12   C  
ATOM   2383  CD  ARG A   8     -33.963 -33.766 -60.171  0.00  0.00      12   C  
ATOM   2384  NE  ARG A   8     -35.346 -33.464 -60.505  0.00  0.00      12   N  
ATOM   2385  CZ  ARG A   8     -35.906 -32.235 -60.382  0.00  0.00      12   C  
ATOM   2386  NH1 ARG A   8     -35.207 -31.135 -60.034  0.00  0.00      12   N1+
ATOM   2387  NH2 ARG A   8     -37.222 -32.084 -60.639  0.00  0.00      12   N  
HETATM 2388  N   PRO A   9     -29.299 -33.042 -63.357  0.00  0.00      12   N  
HETATM 2389  CA  PRO A   9     -28.122 -33.257 -62.536  0.00  0.00      12   C  
HETATM 2390  C   PRO A   9     -28.381 -32.791 -61.101  0.00  0.00      12   C  
HETATM 2391  O   PRO A   9     -28.669 -31.644 -60.875  0.00  0.00      12   O  
HETATM 2392  CB  PRO A   9     -27.091 -32.352 -63.244  0.00  0.00      12   C  
HETATM 2393  CG  PRO A   9     -27.620 -32.269 -64.688  0.00  0.00      12   C  
HETATM 2394  CD  PRO A   9     -29.143 -32.162 -64.494  0.00  0.00      12   C  
TER    2395      PRO A   9 
HETATM 2396  N   GLY A  10     -28.274 -33.741 -60.107  0.00  0.00      12   N  
HETATM 2397  CA  GLY A  10     -28.375 -33.353 -58.720  0.00  0.00      12   C  
HETATM 2398  C   GLY A  10     -26.991 -33.241 -58.090  0.00  0.00      12   C  
HETATM 2399  O   GLY A  10     -26.674 -33.882 -57.116  0.00  0.00      12   O  
HETATM 2400  NXT GLY A  10     -26.126 -32.335 -58.646  0.00  0.00      12   N  
HETATM 2401  N   PCA B   1     -23.738 -24.356 -53.264  0.00  0.00      12   N  
HETATM 2402  CA  PCA B   1     -24.977 -23.694 -53.813  0.00  0.00      12   C  
HETATM 2403  C   PCA B   1     -25.089 -23.998 -55.303  0.00  0.00      12   C  
HETATM 2404  O   PCA B   1     -25.310 -23.084 -56.063  0.00  0.00      12   O  
HETATM 2405  CB  PCA B   1     -24.674 -22.220 -53.479  0.00  0.00      12   C  
HETATM 2406  CG  PCA B   1     -23.179 -22.027 -53.782  0.00  0.00      12   C  
HETATM 2407  CD  PCA B   1     -22.675 -23.428 -53.520  0.00  0.00      12   C  
HETATM 2408  OE  PCA B   1     -21.518 -23.777 -53.536  0.00  0.00      12   O  
ATOM   2409  N   HIS B   2     -24.986 -25.272 -55.823  0.00  0.00      12   N  
ATOM   2410  CA  HIS B   2     -23.815 -25.856 -56.449  0.00  0.00      12   C  
ATOM   2411  C   HIS B   2     -24.182 -26.705 -57.677  0.00  0.00      12   C  
ATOM   2412  O   HIS B   2     -23.322 -27.160 -58.397  0.00  0.00      12   O  
ATOM   2413  CB  HIS B   2     -23.169 -26.817 -55.435  0.00  0.00      12   C  
ATOM   2414  CG  HIS B   2     -21.947 -27.468 -55.997  0.00  0.00      12   C  
ATOM   2415  CD2 HIS B   2     -20.694 -26.877 -56.136  0.00  0.00      12   C  
ATOM   2416  ND1 HIS B   2     -21.883 -28.727 -56.466  0.00  0.00      12   N  
ATOM   2417  CE1 HIS B   2     -20.606 -28.863 -56.857  0.00  0.00      12   C  
ATOM   2418  NE2 HIS B   2     -19.851 -27.766 -56.687  0.00  0.00      12   N  
ATOM   2419  N   TRP B   3     -25.512 -27.072 -57.770  0.00  0.00      12   N  
ATOM   2420  CA  TRP B   3     -25.980 -28.149 -58.636  0.00  0.00      12   C  
ATOM   2421  C   TRP B   3     -26.778 -27.587 -59.812  0.00  0.00      12   C  
ATOM   2422  O   TRP B   3     -26.622 -26.436 -60.147  0.00  0.00      12   O  
ATOM   2423  CB  TRP B   3     -26.793 -29.149 -57.786  0.00  0.00      12   C  
ATOM   2424  CG  TRP B   3     -25.920 -29.717 -56.705  0.00  0.00      12   C  
ATOM   2425  CD1 TRP B   3     -25.911 -29.383 -55.348  0.00  0.00      12   C  
ATOM   2426  CD2 TRP B   3     -24.909 -30.667 -56.838  0.00  0.00      12   C  
ATOM   2427  CE2 TRP B   3     -24.345 -30.791 -55.569  0.00  0.00      12   C  
ATOM   2428  CE3 TRP B   3     -24.447 -31.412 -57.919  0.00  0.00      12   C  
ATOM   2429  NE1 TRP B   3     -24.982 -30.033 -54.773  0.00  0.00      12   N  
ATOM   2430  CZ2 TRP B   3     -23.249 -31.621 -55.351  0.00  0.00      12   C  
ATOM   2431  CZ3 TRP B   3     -23.360 -32.267 -57.697  0.00  0.00      12   C  
ATOM   2432  CH2 TRP B   3     -22.746 -32.341 -56.440  0.00  0.00      12   C  
ATOM   2433  N   SER B   4     -27.633 -28.442 -60.474  0.00  0.00      12   N  
ATOM   2434  CA  SER B   4     -28.501 -27.949 -61.525  0.00  0.00      12   C  
ATOM   2435  C   SER B   4     -29.637 -28.935 -61.787  0.00  0.00      12   C  
ATOM   2436  O   SER B   4     -29.482 -30.119 -61.612  0.00  0.00      12   O  
ATOM   2437  CB  SER B   4     -27.772 -27.631 -62.841  0.00  0.00      12   C  
ATOM   2438  OG  SER B   4     -27.256 -28.817 -63.382  0.00  0.00      12   O  
ATOM   2439  N   TYR B   5     -30.797 -28.353 -62.259  0.00  0.00      12   N  
ATOM   2440  CA  TYR B   5     -31.888 -29.149 -62.757  0.00  0.00      12   C  
ATOM   2441  C   TYR B   5     -32.786 -28.249 -63.602  0.00  0.00      12   C  
ATOM   2442  O   TYR B   5     -33.136 -27.166 -63.200  0.00  0.00      12   O  
ATOM   2443  CB  TYR B   5     -32.721 -29.815 -61.647  0.00  0.00      12   C  
ATOM   2444  CG  TYR B   5     -33.794 -30.677 -62.277  0.00  0.00      12   C  
ATOM   2445  CD1 TYR B   5     -35.093 -30.196 -62.474  0.00  0.00      12   C  
ATOM   2446  CD2 TYR B   5     -33.494 -31.972 -62.711  0.00  0.00      12   C  
ATOM   2447  CE1 TYR B   5     -36.052 -30.986 -63.109  0.00  0.00      12   C  
ATOM   2448  CE2 TYR B   5     -34.463 -32.756 -63.337  0.00  0.00      12   C  
ATOM   2449  CZ  TYR B   5     -35.756 -32.276 -63.554  0.00  0.00      12   C  
ATOM   2450  OH  TYR B   5     -36.690 -33.040 -64.183  0.00  0.00      12   O  
ATOM   2451  N   TRP B   6     -33.221 -28.768 -64.799  0.00  0.00      12   N  
ATOM   2452  CA  TRP B   6     -34.248 -28.096 -65.569  0.00  0.00      12   C  
ATOM   2453  C   TRP B   6     -33.759 -26.766 -66.141  0.00  0.00      12   C  
ATOM   2454  O   TRP B   6     -32.813 -26.734 -66.892  0.00  0.00      12   O  
ATOM   2455  CB  TRP B   6     -34.730 -29.055 -66.667  0.00  0.00      12   C  
ATOM   2456  CG  TRP B   6     -35.806 -28.442 -67.512  0.00  0.00      12   C  
ATOM   2457  CD1 TRP B   6     -37.157 -28.295 -67.188  0.00  0.00      12   C  
ATOM   2458  CD2 TRP B   6     -35.701 -27.903 -68.793  0.00  0.00      12   C  
ATOM   2459  CE2 TRP B   6     -36.988 -27.482 -69.128  0.00  0.00      12   C  
ATOM   2460  CE3 TRP B   6     -34.630 -27.746 -69.667  0.00  0.00      12   C  
ATOM   2461  NE1 TRP B   6     -37.763 -27.742 -68.158  0.00  0.00      12   N  
ATOM   2462  CZ2 TRP B   6     -37.248 -26.883 -70.356  0.00  0.00      12   C  
ATOM   2463  CZ3 TRP B   6     -34.887 -27.144 -70.902  0.00  0.00      12   C  
ATOM   2464  CH2 TRP B   6     -36.179 -26.719 -71.242  0.00  0.00      12   C  
ATOM   2465  N   LEU B   7     -34.487 -25.653 -65.767  0.00  0.00      12   N  
ATOM   2466  CA  LEU B   7     -34.196 -24.322 -66.274  0.00  0.00      12   C  
ATOM   2467  C   LEU B   7     -33.309 -23.516 -65.324  0.00  0.00      12   C  
ATOM   2468  O   LEU B   7     -33.232 -22.318 -65.470  0.00  0.00      12   O  
ATOM   2469  CB  LEU B   7     -35.514 -23.589 -66.608  0.00  0.00      12   C  
ATOM   2470  CG  LEU B   7     -36.148 -24.006 -67.950  0.00  0.00      12   C  
ATOM   2471  CD1 LEU B   7     -37.616 -23.545 -68.020  0.00  0.00      12   C  
ATOM   2472  CD2 LEU B   7     -35.377 -23.420 -69.148  0.00  0.00      12   C  
ATOM   2473  N   ARG B   8     -32.618 -24.196 -64.341  0.00  0.00      12   N  
ATOM   2474  CA  ARG B   8     -31.791 -23.470 -63.400  0.00  0.00      12   C  
ATOM   2475  C   ARG B   8     -30.452 -24.176 -63.147  0.00  0.00      12   C  
ATOM   2476  O   ARG B   8     -30.429 -25.251 -62.599  0.00  0.00      12   O  
ATOM   2477  CB  ARG B   8     -32.530 -23.198 -62.073  0.00  0.00      12   C  
ATOM   2478  CG  ARG B   8     -33.172 -24.447 -61.454  0.00  0.00      12   C  
ATOM   2479  CD  ARG B   8     -33.963 -24.166 -60.171  0.00  0.00      12   C  
ATOM   2480  NE  ARG B   8     -35.346 -23.864 -60.505  0.00  0.00      12   N  
ATOM   2481  CZ  ARG B   8     -35.907 -22.635 -60.382  0.00  0.00      12   C  
ATOM   2482  NH1 ARG B   8     -35.208 -21.535 -60.033  0.00  0.00      12   N1+
ATOM   2483  NH2 ARG B   8     -37.223 -22.484 -60.639  0.00  0.00      12   N  
HETATM 2484  N   PRO B   9     -29.299 -23.442 -63.357  0.00  0.00      12   N  
HETATM 2485  CA  PRO B   9     -28.122 -23.657 -62.536  0.00  0.00      12   C  
HETATM 2486  C   PRO B   9     -28.382 -23.191 -61.100  0.00  0.00      12   C  
HETATM 2487  O   PRO B   9     -28.669 -22.044 -60.874  0.00  0.00      12   O  
HETATM 2488  CB  PRO B   9     -27.091 -22.752 -63.244  0.00  0.00      12   C  
HETATM 2489  CG  PRO B   9     -27.620 -22.669 -64.688  0.00  0.00      12   C  
HETATM 2490  CD  PRO B   9     -29.143 -22.562 -64.494  0.00  0.00      12   C  
TER    2491      PRO B   9 
HETATM 2492  N   GLY B  10     -28.274 -24.141 -60.107  0.00  0.00      12   N  
HETATM 2493  CA  GLY B  10     -28.375 -23.753 -58.720  0.00  0.00      12   C  
HETATM 2494  C   GLY B  10     -26.991 -23.641 -58.090  0.00  0.00      12   C  
HETATM 2495  O   GLY B  10     -26.675 -24.282 -57.115  0.00  0.00      12   O  
HETATM 2496  NXT GLY B  10     -26.126 -22.735 -58.646  0.00  0.00      12   N  
HETATM 2497  N   PCA C   1     -23.738 -14.756 -53.264  0.00  0.00      12   N  
HETATM 2498  CA  PCA C   1     -24.977 -14.094 -53.813  0.00  0.00      12   C  
HETATM 2499  C   PCA C   1     -25.089 -14.398 -55.303  0.00  0.00      12   C  
HETATM 2500  O   PCA C   1     -25.310 -13.484 -56.063  0.00  0.00      12   O  
HETATM 2501  CB  PCA C   1     -24.674 -12.620 -53.479  0.00  0.00      12   C  
HETATM 2502  CG  PCA C   1     -23.179 -12.427 -53.782  0.00  0.00      12   C  
HETATM 2503  CD  PCA C   1     -22.675 -13.828 -53.520  0.00  0.00      12   C  
HETATM 2504  OE  PCA C   1     -21.518 -14.177 -53.536  0.00  0.00      12   O  
ATOM   2505  N   HIS C   2     -24.986 -15.672 -55.823  0.00  0.00      12   N  
ATOM   2506  CA  HIS C   2     -23.815 -16.256 -56.449  0.00  0.00      12   C  
ATOM   2507  C   HIS C   2     -24.182 -17.105 -57.677  0.00  0.00      12   C  
ATOM   2508  O   HIS C   2     -23.322 -17.560 -58.397  0.00  0.00      12   O  
ATOM   2509  CB  HIS C   2     -23.169 -17.217 -55.434  0.00  0.00      12   C  
ATOM   2510  CG  HIS C   2     -21.948 -17.868 -55.996  0.00  0.00      12   C  
ATOM   2511  CD2 HIS C   2     -20.694 -17.277 -56.136  0.00  0.00      12   C  
ATOM   2512  ND1 HIS C   2     -21.883 -19.127 -56.466  0.00  0.00      12   N  
ATOM   2513  CE1 HIS C   2     -20.606 -19.263 -56.857  0.00  0.00      12   C  
ATOM   2514  NE2 HIS C   2     -19.852 -18.166 -56.686  0.00  0.00      12   N  
ATOM   2515  N   TRP C   3     -25.512 -17.472 -57.770  0.00  0.00      12   N  
ATOM   2516  CA  TRP C   3     -25.980 -18.549 -58.636  0.00  0.00      12   C  
ATOM   2517  C   TRP C   3     -26.778 -17.987 -59.812  0.00  0.00      12   C  
ATOM   2518  O   TRP C   3     -26.622 -16.836 -60.147  0.00  0.00      12   O  
ATOM   2519  CB  TRP C   3     -26.793 -19.549 -57.786  0.00  0.00      12   C  
ATOM   2520  CG  TRP C   3     -25.920 -20.117 -56.705  0.00  0.00      12   C  
ATOM   2521  CD1 TRP C   3     -25.911 -19.783 -55.348  0.00  0.00      12   C  
ATOM   2522  CD2 TRP C   3     -24.909 -21.067 -56.837  0.00  0.00      12   C  
ATOM   2523  CE2 TRP C   3     -24.346 -21.191 -55.568  0.00  0.00      12   C  
ATOM   2524  CE3 TRP C   3     -24.447 -21.812 -57.919  0.00  0.00      12   C  
ATOM   2525  NE1 TRP C   3     -24.982 -20.433 -54.773  0.00  0.00      12   N  
ATOM   2526  CZ2 TRP C   3     -23.249 -22.021 -55.351  0.00  0.00      12   C  
ATOM   2527  CZ3 TRP C   3     -23.360 -22.667 -57.697  0.00  0.00      12   C  
ATOM   2528  CH2 TRP C   3     -22.746 -22.741 -56.440  0.00  0.00      12   C  
ATOM   2529  N   SER C   4     -27.634 -18.842 -60.473  0.00  0.00      12   N  
ATOM   2530  CA  SER C   4     -28.501 -18.349 -61.525  0.00  0.00      12   C  
ATOM   2531  C   SER C   4     -29.637 -19.335 -61.787  0.00  0.00      12   C  
ATOM   2532  O   SER C   4     -29.483 -20.519 -61.612  0.00  0.00      12   O  
ATOM   2533  CB  SER C   4     -27.772 -18.031 -62.841  0.00  0.00      12   C  
ATOM   2534  OG  SER C   4     -27.256 -19.217 -63.381  0.00  0.00      12   O  
ATOM   2535  N   TYR C   5     -30.797 -18.753 -62.259  0.00  0.00      12   N  
ATOM   2536  CA  TYR C   5     -31.888 -19.549 -62.757  0.00  0.00      12   C  
ATOM   2537  C   TYR C   5     -32.786 -18.649 -63.602  0.00  0.00      12   C  
ATOM   2538  O   TYR C   5     -33.136 -17.566 -63.200  0.00  0.00      12   O  
ATOM   2539  CB  TYR C   5     -32.722 -20.215 -61.646  0.00  0.00      12   C  
ATOM   2540  CG  TYR C   5     -33.794 -21.077 -62.277  0.00  0.00      12   C  
ATOM   2541  CD1 TYR C   5     -35.093 -20.596 -62.474  0.00  0.00      12   C  
ATOM   2542  CD2 TYR C   5     -33.494 -22.372 -62.711  0.00  0.00      12   C  
ATOM   2543  CE1 TYR C   5     -36.052 -21.386 -63.109  0.00  0.00      12   C  
ATOM   2544  CE2 TYR C   5     -34.463 -23.156 -63.337  0.00  0.00      12   C  
ATOM   2545  CZ  TYR C   5     -35.756 -22.676 -63.554  0.00  0.00      12   C  
ATOM   2546  OH  TYR C   5     -36.691 -23.440 -64.182  0.00  0.00      12   O  
ATOM   2547  N   TRP C   6     -33.221 -19.168 -64.799  0.00  0.00      12   N  
ATOM   2548  CA  TRP C   6     -34.248 -18.496 -65.568  0.00  0.00      12   C  
ATOM   2549  C   TRP C   6     -33.759 -17.166 -66.141  0.00  0.00      12   C  
ATOM   2550  O   TRP C   6     -32.813 -17.134 -66.892  0.00  0.00      12   O  
ATOM   2551  CB  TRP C   6     -34.730 -19.455 -66.667  0.00  0.00      12   C  
ATOM   2552  CG  TRP C   6     -35.806 -18.842 -67.512  0.00  0.00      12   C  
ATOM   2553  CD1 TRP C   6     -37.158 -18.695 -67.188  0.00  0.00      12   C  
ATOM   2554  CD2 TRP C   6     -35.702 -18.303 -68.793  0.00  0.00      12   C  
ATOM   2555  CE2 TRP C   6     -36.988 -17.882 -69.128  0.00  0.00      12   C  
ATOM   2556  CE3 TRP C   6     -34.630 -18.146 -69.667  0.00  0.00      12   C  
ATOM   2557  NE1 TRP C   6     -37.763 -18.142 -68.158  0.00  0.00      12   N  
ATOM   2558  CZ2 TRP C   6     -37.248 -17.283 -70.356  0.00  0.00      12   C  
ATOM   2559  CZ3 TRP C   6     -34.887 -17.544 -70.902  0.00  0.00      12   C  
ATOM   2560  CH2 TRP C   6     -36.179 -17.119 -71.242  0.00  0.00      12   C  
ATOM   2561  N   LEU C   7     -34.487 -16.053 -65.767  0.00  0.00      12   N  
ATOM   2562  CA  LEU C   7     -34.196 -14.722 -66.274  0.00  0.00      12   C  
ATOM   2563  C   LEU C   7     -33.309 -13.916 -65.324  0.00  0.00      12   C  
ATOM   2564  O   LEU C   7     -33.232 -12.718 -65.470  0.00  0.00      12   O  
ATOM   2565  CB  LEU C   7     -35.514 -13.989 -66.608  0.00  0.00      12   C  
ATOM   2566  CG  LEU C   7     -36.148 -14.406 -67.950  0.00  0.00      12   C  
ATOM   2567  CD1 LEU C   7     -37.616 -13.945 -68.020  0.00  0.00      12   C  
ATOM   2568  CD2 LEU C   7     -35.377 -13.820 -69.148  0.00  0.00      12   C  
ATOM   2569  N   ARG C   8     -32.618 -14.596 -64.341  0.00  0.00      12   N  
ATOM   2570  CA  ARG C   8     -31.791 -13.870 -63.399  0.00  0.00      12   C  
ATOM   2571  C   ARG C   8     -30.452 -14.576 -63.147  0.00  0.00      12   C  
ATOM   2572  O   ARG C   8     -30.429 -15.651 -62.599  0.00  0.00      12   O  
ATOM   2573  CB  ARG C   8     -32.530 -13.598 -62.073  0.00  0.00      12   C  
ATOM   2574  CG  ARG C   8     -33.172 -14.847 -61.454  0.00  0.00      12   C  
ATOM   2575  CD  ARG C   8     -33.963 -14.566 -60.171  0.00  0.00      12   C  
ATOM   2576  NE  ARG C   8     -35.346 -14.264 -60.505  0.00  0.00      12   N  
ATOM   2577  CZ  ARG C   8     -35.907 -13.035 -60.382  0.00  0.00      12   C  
ATOM   2578  NH1 ARG C   8     -35.208 -11.935 -60.033  0.00  0.00      12   N1+
ATOM   2579  NH2 ARG C   8     -37.223 -12.884 -60.638  0.00  0.00      12   N  
HETATM 2580  N   PRO C   9     -29.300 -13.842 -63.356  0.00  0.00      12   N  
HETATM 2581  CA  PRO C   9     -28.122 -14.057 -62.536  0.00  0.00      12   C  
HETATM 2582  C   PRO C   9     -28.382 -13.591 -61.100  0.00  0.00      12   C  
HETATM 2583  O   PRO C   9     -28.669 -12.444 -60.874  0.00  0.00      12   O  
HETATM 2584  CB  PRO C   9     -27.091 -13.152 -63.243  0.00  0.00      12   C  
HETATM 2585  CG  PRO C   9     -27.621 -13.069 -64.688  0.00  0.00      12   C  
HETATM 2586  CD  PRO C   9     -29.143 -12.962 -64.494  0.00  0.00      12   C  
TER    2587      PRO C   9 
HETATM 2588  N   GLY C  10     -28.274 -14.541 -60.107  0.00  0.00      12   N  
HETATM 2589  CA  GLY C  10     -28.375 -14.153 -58.720  0.00  0.00      12   C  
HETATM 2590  C   GLY C  10     -26.991 -14.041 -58.090  0.00  0.00      12   C  
HETATM 2591  O   GLY C  10     -26.675 -14.682 -57.115  0.00  0.00      12   O  
HETATM 2592  NXT GLY C  10     -26.126 -13.135 -58.646  0.00  0.00      12   N  
HETATM 2593  N   PCA D   1     -23.738  -5.156 -53.264  0.00  0.00      12   N  
HETATM 2594  CA  PCA D   1     -24.977  -4.494 -53.813  0.00  0.00      12   C  
HETATM 2595  C   PCA D   1     -25.090  -4.798 -55.302  0.00  0.00      12   C  
HETATM 2596  O   PCA D   1     -25.311  -3.884 -56.062  0.00  0.00      12   O  
HETATM 2597  CB  PCA D   1     -24.674  -3.020 -53.479  0.00  0.00      12   C  
HETATM 2598  CG  PCA D   1     -23.179  -2.827 -53.782  0.00  0.00      12   C  
HETATM 2599  CD  PCA D   1     -22.675  -4.228 -53.520  0.00  0.00      12   C  
HETATM 2600  OE  PCA D   1     -21.519  -4.577 -53.535  0.00  0.00      12   O  
ATOM   2601  N   HIS D   2     -24.986  -6.072 -55.823  0.00  0.00      12   N  
ATOM   2602  CA  HIS D   2     -23.816  -6.656 -56.449  0.00  0.00      12   C  
ATOM   2603  C   HIS D   2     -24.183  -7.505 -57.676  0.00  0.00      12   C  
ATOM   2604  O   HIS D   2     -23.322  -7.960 -58.397  0.00  0.00      12   O  
ATOM   2605  CB  HIS D   2     -23.169  -7.617 -55.434  0.00  0.00      12   C  
ATOM   2606  CG  HIS D   2     -21.948  -8.268 -55.996  0.00  0.00      12   C  
ATOM   2607  CD2 HIS D   2     -20.694  -7.677 -56.136  0.00  0.00      12   C  
ATOM   2608  ND1 HIS D   2     -21.883  -9.527 -56.466  0.00  0.00      12   N  
ATOM   2609  CE1 HIS D   2     -20.607  -9.663 -56.857  0.00  0.00      12   C  
ATOM   2610  NE2 HIS D   2     -19.852  -8.566 -56.686  0.00  0.00      12   N  
ATOM   2611  N   TRP D   3     -25.512  -7.872 -57.770  0.00  0.00      12   N  
ATOM   2612  CA  TRP D   3     -25.981  -8.949 -58.636  0.00  0.00      12   C  
ATOM   2613  C   TRP D   3     -26.778  -8.387 -59.812  0.00  0.00      12   C  
ATOM   2614  O   TRP D   3     -26.622  -7.236 -60.147  0.00  0.00      12   O  
ATOM   2615  CB  TRP D   3     -26.794  -9.949 -57.786  0.00  0.00      12   C  
ATOM   2616  CG  TRP D   3     -25.921 -10.517 -56.704  0.00  0.00      12   C  
ATOM   2617  CD1 TRP D   3     -25.911 -10.183 -55.348  0.00  0.00      12   C  
ATOM   2618  CD2 TRP D   3     -24.910 -11.467 -56.837  0.00  0.00      12   C  
ATOM   2619  CE2 TRP D   3     -24.346 -11.591 -55.568  0.00  0.00      12   C  
ATOM   2620  CE3 TRP D   3     -24.447 -12.212 -57.918  0.00  0.00      12   C  
ATOM   2621  NE1 TRP D   3     -24.982 -10.833 -54.773  0.00  0.00      12   N  
ATOM   2622  CZ2 TRP D   3     -23.250 -12.421 -55.351  0.00  0.00      12   C  
ATOM   2623  CZ3 TRP D   3     -23.361 -13.067 -57.696  0.00  0.00      12   C  
ATOM   2624  CH2 TRP D   3     -22.746 -13.141 -56.440  0.00  0.00      12   C  
ATOM   2625  N   SER D   4     -27.634  -9.242 -60.473  0.00  0.00      12   N  
ATOM   2626  CA  SER D   4     -28.501  -8.749 -61.525  0.00  0.00      12   C  
ATOM   2627  C   SER D   4     -29.637  -9.735 -61.787  0.00  0.00      12   C  
ATOM   2628  O   SER D   4     -29.483 -10.919 -61.612  0.00  0.00      12   O  
ATOM   2629  CB  SER D   4     -27.772  -8.431 -62.841  0.00  0.00      12   C  
ATOM   2630  OG  SER D   4     -27.256  -9.617 -63.381  0.00  0.00      12   O  
ATOM   2631  N   TYR D   5     -30.798  -9.153 -62.258  0.00  0.00      12   N  
ATOM   2632  CA  TYR D   5     -31.888  -9.949 -62.757  0.00  0.00      12   C  
ATOM   2633  C   TYR D   5     -32.787  -9.049 -63.602  0.00  0.00      12   C  
ATOM   2634  O   TYR D   5     -33.136  -7.966 -63.200  0.00  0.00      12   O  
ATOM   2635  CB  TYR D   5     -32.722 -10.615 -61.646  0.00  0.00      12   C  
ATOM   2636  CG  TYR D   5     -33.794 -11.477 -62.277  0.00  0.00      12   C  
ATOM   2637  CD1 TYR D   5     -35.093 -10.996 -62.475  0.00  0.00      12   C  
ATOM   2638  CD2 TYR D   5     -33.494 -12.772 -62.711  0.00  0.00      12   C  
ATOM   2639  CE1 TYR D   5     -36.053 -11.786 -63.108  0.00  0.00      12   C  
ATOM   2640  CE2 TYR D   5     -34.464 -13.556 -63.337  0.00  0.00      12   C  
ATOM   2641  CZ  TYR D   5     -35.757 -13.076 -63.554  0.00  0.00      12   C  
ATOM   2642  OH  TYR D   5     -36.691 -13.840 -64.182  0.00  0.00      12   O  
ATOM   2643  N   TRP D   6     -33.221  -9.568 -64.799  0.00  0.00      12   N  
ATOM   2644  CA  TRP D   6     -34.249  -8.896 -65.568  0.00  0.00      12   C  
ATOM   2645  C   TRP D   6     -33.760  -7.566 -66.141  0.00  0.00      12   C  
ATOM   2646  O   TRP D   6     -32.813  -7.534 -66.892  0.00  0.00      12   O  
ATOM   2647  CB  TRP D   6     -34.731  -9.855 -66.666  0.00  0.00      12   C  
ATOM   2648  CG  TRP D   6     -35.806  -9.242 -67.512  0.00  0.00      12   C  
ATOM   2649  CD1 TRP D   6     -37.158  -9.095 -67.188  0.00  0.00      12   C  
ATOM   2650  CD2 TRP D   6     -35.702  -8.703 -68.793  0.00  0.00      12   C  
ATOM   2651  CE2 TRP D   6     -36.989  -8.282 -69.127  0.00  0.00      12   C  
ATOM   2652  CE3 TRP D   6     -34.631  -8.546 -69.666  0.00  0.00      12   C  
ATOM   2653  NE1 TRP D   6     -37.763  -8.542 -68.158  0.00  0.00      12   N  
ATOM   2654  CZ2 TRP D   6     -37.249  -7.683 -70.356  0.00  0.00      12   C  
ATOM   2655  CZ3 TRP D   6     -34.888  -7.944 -70.902  0.00  0.00      12   C  
ATOM   2656  CH2 TRP D   6     -36.179  -7.519 -71.242  0.00  0.00      12   C  
ATOM   2657  N   LEU D   7     -34.487  -6.453 -65.767  0.00  0.00      12   N  
ATOM   2658  CA  LEU D   7     -34.196  -5.122 -66.274  0.00  0.00      12   C  
ATOM   2659  C   LEU D   7     -33.309  -4.316 -65.324  0.00  0.00      12   C  
ATOM   2660  O   LEU D   7     -33.232  -3.118 -65.470  0.00  0.00      12   O  
ATOM   2661  CB  LEU D   7     -35.514  -4.389 -66.608  0.00  0.00      12   C  
ATOM   2662  CG  LEU D   7     -36.148  -4.806 -67.950  0.00  0.00      12   C  
ATOM   2663  CD1 LEU D   7     -37.617  -4.345 -68.019  0.00  0.00      12   C  
ATOM   2664  CD2 LEU D   7     -35.377  -4.220 -69.148  0.00  0.00      12   C  
ATOM   2665  N   ARG D   8     -32.619  -4.996 -64.341  0.00  0.00      12   N  
ATOM   2666  CA  ARG D   8     -31.791  -4.270 -63.399  0.00  0.00      12   C  
ATOM   2667  C   ARG D   8     -30.454  -4.976 -63.147  0.00  0.00      12   C  
ATOM   2668  O   ARG D   8     -30.430  -6.051 -62.599  0.00  0.00      12   O  
ATOM   2669  CB  ARG D   8     -32.530  -3.998 -62.072  0.00  0.00      12   C  
ATOM   2670  CG  ARG D   8     -33.172  -5.247 -61.454  0.00  0.00      12   C  
ATOM   2671  CD  ARG D   8     -33.963  -4.966 -60.171  0.00  0.00      12   C  
ATOM   2672  NE  ARG D   8     -35.346  -4.664 -60.505  0.00  0.00      12   N  
ATOM   2673  CZ  ARG D   8     -35.907  -3.435 -60.382  0.00  0.00      12   C  
ATOM   2674  NH1 ARG D   8     -35.208  -2.335 -60.033  0.00  0.00      12   N1+
ATOM   2675  NH2 ARG D   8     -37.224  -3.284 -60.638  0.00  0.00      12   N  
HETATM 2676  N   PRO D   9     -29.300  -4.242 -63.356  0.00  0.00      12   N  
HETATM 2677  CA  PRO D   9     -28.123  -4.457 -62.536  0.00  0.00      12   C  
HETATM 2678  C   PRO D   9     -28.382  -3.991 -61.100  0.00  0.00      12   C  
HETATM 2679  O   PRO D   9     -28.670  -2.844 -60.874  0.00  0.00      12   O  
HETATM 2680  CB  PRO D   9     -27.091  -3.552 -63.243  0.00  0.00      12   C  
HETATM 2681  CG  PRO D   9     -27.621  -3.469 -64.688  0.00  0.00      12   C  
HETATM 2682  CD  PRO D   9     -29.144  -3.362 -64.494  0.00  0.00      12   C  
TER    2683      PRO D   9 
HETATM 2684  N   GLY D  10     -28.274  -4.941 -60.107  0.00  0.00      12   N  
HETATM 2685  CA  GLY D  10     -28.375  -4.553 -58.720  0.00  0.00      12   C  
HETATM 2686  C   GLY D  10     -26.992  -4.441 -58.089  0.00  0.00      12   C  
HETATM 2687  O   GLY D  10     -26.675  -5.082 -57.115  0.00  0.00      12   O  
HETATM 2688  NXT GLY D  10     -26.126  -3.535 -58.646  0.00  0.00      12   N  
HETATM 2689  N   PCA E   1     -23.738   4.444 -53.264  0.00  0.00      12   N  
HETATM 2690  CA  PCA E   1     -24.978   5.106 -53.812  0.00  0.00      12   C  
HETATM 2691  C   PCA E   1     -25.090   4.802 -55.302  0.00  0.00      12   C  
HETATM 2692  O   PCA E   1     -25.311   5.716 -56.062  0.00  0.00      12   O  
HETATM 2693  CB  PCA E   1     -24.674   6.580 -53.479  0.00  0.00      12   C  
HETATM 2694  CG  PCA E   1     -23.179   6.773 -53.781  0.00  0.00      12   C  
HETATM 2695  CD  PCA E   1     -22.675   5.372 -53.520  0.00  0.00      12   C  
HETATM 2696  OE  PCA E   1     -21.519   5.023 -53.535  0.00  0.00      12   O  
ATOM   2697  N   HIS E   2     -24.986   3.528 -55.823  0.00  0.00      12   N  
ATOM   2698  CA  HIS E   2     -23.816   2.944 -56.449  0.00  0.00      12   C  
ATOM   2699  C   HIS E   2     -24.183   2.095 -57.676  0.00  0.00      12   C  
ATOM   2700  O   HIS E   2     -23.322   1.640 -58.397  0.00  0.00      12   O  
ATOM   2701  CB  HIS E   2     -23.170   1.983 -55.434  0.00  0.00      12   C  
ATOM   2702  CG  HIS E   2     -21.948   1.332 -55.996  0.00  0.00      12   C  
ATOM   2703  CD2 HIS E   2     -20.694   1.923 -56.136  0.00  0.00      12   C  
ATOM   2704  ND1 HIS E   2     -21.884   0.073 -56.466  0.00  0.00      12   N  
ATOM   2705  CE1 HIS E   2     -20.607  -0.063 -56.857  0.00  0.00      12   C  
ATOM   2706  NE2 HIS E   2     -19.852   1.034 -56.686  0.00  0.00      12   N  
ATOM   2707  N   TRP E   3     -25.512   1.728 -57.770  0.00  0.00      12   N  
ATOM   2708  CA  TRP E   3     -25.981   0.651 -58.636  0.00  0.00      12   C  
ATOM   2709  C   TRP E   3     -26.778   1.213 -59.812  0.00  0.00      12   C  
ATOM   2710  O   TRP E   3     -26.623   2.364 -60.146  0.00  0.00      12   O  
ATOM   2711  CB  TRP E   3     -26.794  -0.349 -57.785  0.00  0.00      12   C  
ATOM   2712  CG  TRP E   3     -25.921  -0.917 -56.704  0.00  0.00      12   C  
ATOM   2713  CD1 TRP E   3     -25.912  -0.583 -55.347  0.00  0.00      12   C  
ATOM   2714  CD2 TRP E   3     -24.910  -1.867 -56.837  0.00  0.00      12   C  
ATOM   2715  CE2 TRP E   3     -24.346  -1.991 -55.568  0.00  0.00      12   C  
ATOM   2716  CE3 TRP E   3     -24.447  -2.612 -57.918  0.00  0.00      12   C  
ATOM   2717  NE1 TRP E   3     -24.982  -1.233 -54.773  0.00  0.00      12   N  
ATOM   2718  CZ2 TRP E   3     -23.250  -2.821 -55.351  0.00  0.00      12   C  
ATOM   2719  CZ3 TRP E   3     -23.361  -3.467 -57.696  0.00  0.00      12   C  
ATOM   2720  CH2 TRP E   3     -22.747  -3.541 -56.439  0.00  0.00      12   C  
ATOM   2721  N   SER E   4     -27.634   0.358 -60.473  0.00  0.00      12   N  
ATOM   2722  CA  SER E   4     -28.502   0.851 -61.525  0.00  0.00      12   C  
ATOM   2723  C   SER E   4     -29.637  -0.135 -61.787  0.00  0.00      12   C  
ATOM   2724  O   SER E   4     -29.483  -1.319 -61.612  0.00  0.00      12   O  
ATOM   2725  CB  SER E   4     -27.772   1.169 -62.841  0.00  0.00      12   C  
ATOM   2726  OG  SER E   4     -27.257  -0.017 -63.381  0.00  0.00      12   O  
ATOM   2727  N   TYR E   5     -30.798   0.447 -62.258  0.00  0.00      12   N  
ATOM   2728  CA  TYR E   5     -31.889  -0.349 -62.756  0.00  0.00      12   C  
ATOM   2729  C   TYR E   5     -32.787   0.551 -63.602  0.00  0.00      12   C  
ATOM   2730  O   TYR E   5     -33.136   1.634 -63.200  0.00  0.00      12   O  
ATOM   2731  CB  TYR E   5     -32.722  -1.015 -61.646  0.00  0.00      12   C  
ATOM   2732  CG  TYR E   5     -33.795  -1.877 -62.276  0.00  0.00      12   C  
ATOM   2733  CD1 TYR E   5     -35.093  -1.396 -62.475  0.00  0.00      12   C  
ATOM   2734  CD2 TYR E   5     -33.494  -3.172 -62.711  0.00  0.00      12   C  
ATOM   2735  CE1 TYR E   5     -36.053  -2.186 -63.108  0.00  0.00      12   C  
ATOM   2736  CE2 TYR E   5     -34.464  -3.956 -63.337  0.00  0.00      12   C  
ATOM   2737  CZ  TYR E   5     -35.757  -3.476 -63.554  0.00  0.00      12   C  
ATOM   2738  OH  TYR E   5     -36.691  -4.240 -64.182  0.00  0.00      12   O  
ATOM   2739  N   TRP E   6     -33.222   0.032 -64.799  0.00  0.00      12   N  
ATOM   2740  CA  TRP E   6     -34.249   0.704 -65.568  0.00  0.00      12   C  
ATOM   2741  C   TRP E   6     -33.760   2.034 -66.141  0.00  0.00      12   C  
ATOM   2742  O   TRP E   6     -32.813   2.066 -66.892  0.00  0.00      12   O  
ATOM   2743  CB  TRP E   6     -34.731  -0.255 -66.666  0.00  0.00      12   C  
ATOM   2744  CG  TRP E   6     -35.807   0.358 -67.511  0.00  0.00      12   C  
ATOM   2745  CD1 TRP E   6     -37.158   0.505 -67.187  0.00  0.00      12   C  
ATOM   2746  CD2 TRP E   6     -35.702   0.897 -68.793  0.00  0.00      12   C  
ATOM   2747  CE2 TRP E   6     -36.989   1.318 -69.127  0.00  0.00      12   C  
ATOM   2748  CE3 TRP E   6     -34.631   1.054 -69.666  0.00  0.00      12   C  
ATOM   2749  NE1 TRP E   6     -37.764   1.058 -68.158  0.00  0.00      12   N  
ATOM   2750  CZ2 TRP E   6     -37.249   1.917 -70.356  0.00  0.00      12   C  
ATOM   2751  CZ3 TRP E   6     -34.888   1.656 -70.902  0.00  0.00      12   C  
ATOM   2752  CH2 TRP E   6     -36.179   2.081 -71.242  0.00  0.00      12   C  
ATOM   2753  N   LEU E   7     -34.488   3.147 -65.767  0.00  0.00      12   N  
ATOM   2754  CA  LEU E   7     -34.196   4.478 -66.274  0.00  0.00      12   C  
ATOM   2755  C   LEU E   7     -33.309   5.284 -65.324  0.00  0.00      12   C  
ATOM   2756  O   LEU E   7     -33.232   6.482 -65.470  0.00  0.00      12   O  
ATOM   2757  CB  LEU E   7     -35.514   5.211 -66.608  0.00  0.00      12   C  
ATOM   2758  CG  LEU E   7     -36.148   4.794 -67.950  0.00  0.00      12   C  
ATOM   2759  CD1 LEU E   7     -37.617   5.255 -68.019  0.00  0.00      12   C  
ATOM   2760  CD2 LEU E   7     -35.378   5.380 -69.147  0.00  0.00      12   C  
ATOM   2761  N   ARG E   8     -32.619   4.604 -64.341  0.00  0.00      12   N  
ATOM   2762  CA  ARG E   8     -31.791   5.330 -63.399  0.00  0.00      12   C  
ATOM   2763  C   ARG E   8     -30.454   4.624 -63.147  0.00  0.00      12   C  
ATOM   2764  O   ARG E   8     -30.430   3.549 -62.599  0.00  0.00      12   O  
ATOM   2765  CB  ARG E   8     -32.530   5.602 -62.072  0.00  0.00      12   C  
ATOM   2766  CG  ARG E   8     -33.173   4.353 -61.454  0.00  0.00      12   C  
ATOM   2767  CD  ARG E   8     -33.963   4.634 -60.171  0.00  0.00      12   C  
ATOM   2768  NE  ARG E   8     -35.347   4.936 -60.505  0.00  0.00      12   N  
ATOM   2769  CZ  ARG E   8     -35.908   6.165 -60.381  0.00  0.00      12   C  
ATOM   2770  NH1 ARG E   8     -35.208   7.265 -60.033  0.00  0.00      12   N1+
ATOM   2771  NH2 ARG E   8     -37.224   6.316 -60.638  0.00  0.00      12   N  
HETATM 2772  N   PRO E   9     -29.300   5.358 -63.356  0.00  0.00      12   N  
HETATM 2773  CA  PRO E   9     -28.123   5.143 -62.536  0.00  0.00      12   C  
HETATM 2774  C   PRO E   9     -28.382   5.609 -61.100  0.00  0.00      12   C  
HETATM 2775  O   PRO E   9     -28.670   6.756 -60.874  0.00  0.00      12   O  
HETATM 2776  CB  PRO E   9     -27.091   6.048 -63.243  0.00  0.00      12   C  
HETATM 2777  CG  PRO E   9     -27.621   6.131 -64.688  0.00  0.00      12   C  
HETATM 2778  CD  PRO E   9     -29.144   6.238 -64.493  0.00  0.00      12   C  
TER    2779      PRO E   9 
HETATM 2780  N   GLY E  10     -28.274   4.659 -60.107  0.00  0.00      12   N  
HETATM 2781  CA  GLY E  10     -28.375   5.047 -58.720  0.00  0.00      12   C  
HETATM 2782  C   GLY E  10     -26.992   5.159 -58.089  0.00  0.00      12   C  
HETATM 2783  O   GLY E  10     -26.675   4.518 -57.115  0.00  0.00      12   O  
HETATM 2784  NXT GLY E  10     -26.127   6.065 -58.646  0.00  0.00      12   N  
HETATM 2785  N   PCA F   1     -23.738  14.044 -53.264  0.00  0.00      12   N  
HETATM 2786  CA  PCA F   1     -24.978  14.706 -53.812  0.00  0.00      12   C  
HETATM 2787  C   PCA F   1     -25.090  14.402 -55.302  0.00  0.00      12   C  
HETATM 2788  O   PCA F   1     -25.311  15.316 -56.062  0.00  0.00      12   O  
HETATM 2789  CB  PCA F   1     -24.674  16.180 -53.479  0.00  0.00      12   C  
HETATM 2790  CG  PCA F   1     -23.179  16.373 -53.781  0.00  0.00      12   C  
HETATM 2791  CD  PCA F   1     -22.675  14.972 -53.520  0.00  0.00      12   C  
HETATM 2792  OE  PCA F   1     -21.519  14.623 -53.535  0.00  0.00      12   O  
ATOM   2793  N   HIS F   2     -24.987  13.128 -55.823  0.00  0.00      12   N  
ATOM   2794  CA  HIS F   2     -23.816  12.544 -56.448  0.00  0.00      12   C  
ATOM   2795  C   HIS F   2     -24.183  11.695 -57.676  0.00  0.00      12   C  
ATOM   2796  O   HIS F   2     -23.322  11.240 -58.397  0.00  0.00      12   O  
ATOM   2797  CB  HIS F   2     -23.170  11.583 -55.434  0.00  0.00      12   C  
ATOM   2798  CG  HIS F   2     -21.948  10.932 -55.996  0.00  0.00      12   C  
ATOM   2799  CD2 HIS F   2     -20.694  11.523 -56.136  0.00  0.00      12   C  
ATOM   2800  ND1 HIS F   2     -21.884   9.673 -56.466  0.00  0.00      12   N  
ATOM   2801  CE1 HIS F   2     -20.607   9.537 -56.857  0.00  0.00      12   C  
ATOM   2802  NE2 HIS F   2     -19.852  10.634 -56.686  0.00  0.00      12   N  
ATOM   2803  N   TRP F   3     -25.512  11.328 -57.770  0.00  0.00      12   N  
ATOM   2804  CA  TRP F   3     -25.981  10.251 -58.636  0.00  0.00      12   C  
ATOM   2805  C   TRP F   3     -26.778  10.813 -59.812  0.00  0.00      12   C  
ATOM   2806  O   TRP F   3     -26.623  11.964 -60.146  0.00  0.00      12   O  
ATOM   2807  CB  TRP F   3     -26.794   9.251 -57.785  0.00  0.00      12   C  
ATOM   2808  CG  TRP F   3     -25.921   8.683 -56.704  0.00  0.00      12   C  
ATOM   2809  CD1 TRP F   3     -25.912   9.017 -55.347  0.00  0.00      12   C  
ATOM   2810  CD2 TRP F   3     -24.910   7.733 -56.837  0.00  0.00      12   C  
ATOM   2811  CE2 TRP F   3     -24.346   7.609 -55.568  0.00  0.00      12   C  
ATOM   2812  CE3 TRP F   3     -24.447   6.988 -57.918  0.00  0.00      12   C  
ATOM   2813  NE1 TRP F   3     -24.983   8.367 -54.772  0.00  0.00      12   N  
ATOM   2814  CZ2 TRP F   3     -23.250   6.779 -55.351  0.00  0.00      12   C  
ATOM   2815  CZ3 TRP F   3     -23.361   6.133 -57.696  0.00  0.00      12   C  
ATOM   2816  CH2 TRP F   3     -22.747   6.059 -56.440  0.00  0.00      12   C  
ATOM   2817  N   SER F   4     -27.634   9.958 -60.473  0.00  0.00      12   N  
ATOM   2818  CA  SER F   4     -28.502  10.451 -61.525  0.00  0.00      12   C  
ATOM   2819  C   SER F   4     -29.637   9.465 -61.787  0.00  0.00      12   C  
ATOM   2820  O   SER F   4     -29.484   8.281 -61.611  0.00  0.00      12   O  
ATOM   2821  CB  SER F   4     -27.772  10.769 -62.841  0.00  0.00      12   C  
ATOM   2822  OG  SER F   4     -27.257   9.583 -63.381  0.00  0.00      12   O  
ATOM   2823  N   TYR F   5     -30.798  10.047 -62.258  0.00  0.00      12   N  
ATOM   2824  CA  TYR F   5     -31.889   9.251 -62.756  0.00  0.00      12   C  
ATOM   2825  C   TYR F   5     -32.788  10.151 -63.602  0.00  0.00      12   C  
ATOM   2826  O   TYR F   5     -33.136  11.234 -63.200  0.00  0.00      12   O  
ATOM   2827  CB  TYR F   5     -32.723   8.585 -61.646  0.00  0.00      12   C  
ATOM   2828  CG  TYR F   5     -33.795   7.723 -62.276  0.00  0.00      12   C  
ATOM   2829  CD1 TYR F   5     -35.093   8.204 -62.475  0.00  0.00      12   C  
ATOM   2830  CD2 TYR F   5     -33.494   6.428 -62.711  0.00  0.00      12   C  
ATOM   2831  CE1 TYR F   5     -36.053   7.414 -63.108  0.00  0.00      12   C  
ATOM   2832  CE2 TYR F   5     -34.464   5.644 -63.336  0.00  0.00      12   C  
ATOM   2833  CZ  TYR F   5     -35.757   6.124 -63.554  0.00  0.00      12   C  
ATOM   2834  OH  TYR F   5     -36.691   5.360 -64.182  0.00  0.00      12   O  
ATOM   2835  N   TRP F   6     -33.222   9.632 -64.799  0.00  0.00      12   N  
ATOM   2836  CA  TRP F   6     -34.249  10.304 -65.568  0.00  0.00      12   C  
ATOM   2837  C   TRP F   6     -33.760  11.634 -66.141  0.00  0.00      12   C  
ATOM   2838  O   TRP F   6     -32.814  11.666 -66.891  0.00  0.00      12   O  
ATOM   2839  CB  TRP F   6     -34.731   9.345 -66.666  0.00  0.00      12   C  
ATOM   2840  CG  TRP F   6     -35.807   9.958 -67.511  0.00  0.00      12   C  
ATOM   2841  CD1 TRP F   6     -37.158  10.105 -67.187  0.00  0.00      12   C  
ATOM   2842  CD2 TRP F   6     -35.702  10.497 -68.793  0.00  0.00      12   C  
ATOM   2843  CE2 TRP F   6     -36.989  10.918 -69.127  0.00  0.00      12   C  
ATOM   2844  CE3 TRP F   6     -34.631  10.654 -69.666  0.00  0.00      12   C  
ATOM   2845  NE1 TRP F   6     -37.764  10.658 -68.158  0.00  0.00      12   N  
ATOM   2846  CZ2 TRP F   6     -37.249  11.517 -70.356  0.00  0.00      12   C  
ATOM   2847  CZ3 TRP F   6     -34.889  11.256 -70.902  0.00  0.00      12   C  
ATOM   2848  CH2 TRP F   6     -36.179  11.681 -71.242  0.00  0.00      12   C  
ATOM   2849  N   LEU F   7     -34.488  12.747 -65.766  0.00  0.00      12   N  
ATOM   2850  CA  LEU F   7     -34.196  14.078 -66.274  0.00  0.00      12   C  
ATOM   2851  C   LEU F   7     -33.309  14.884 -65.324  0.00  0.00      12   C  
ATOM   2852  O   LEU F   7     -33.232  16.082 -65.470  0.00  0.00      12   O  
ATOM   2853  CB  LEU F   7     -35.514  14.811 -66.608  0.00  0.00      12   C  
ATOM   2854  CG  LEU F   7     -36.149  14.394 -67.950  0.00  0.00      12   C  
ATOM   2855  CD1 LEU F   7     -37.617  14.855 -68.019  0.00  0.00      12   C  
ATOM   2856  CD2 LEU F   7     -35.378  14.980 -69.147  0.00  0.00      12   C  
ATOM   2857  N   ARG F   8     -32.619  14.204 -64.341  0.00  0.00      12   N  
ATOM   2858  CA  ARG F   8     -31.791  14.930 -63.399  0.00  0.00      12   C  
ATOM   2859  C   ARG F   8     -30.454  14.224 -63.147  0.00  0.00      12   C  
ATOM   2860  O   ARG F   8     -30.430  13.149 -62.599  0.00  0.00      12   O  
ATOM   2861  CB  ARG F   8     -32.531  15.202 -62.072  0.00  0.00      12   C  
ATOM   2862  CG  ARG F   8     -33.173  13.953 -61.454  0.00  0.00      12   C  
ATOM   2863  CD  ARG F   8     -33.964  14.234 -60.171  0.00  0.00      12   C  
ATOM   2864  NE  ARG F   8     -35.347  14.536 -60.505  0.00  0.00      12   N  
ATOM   2865  CZ  ARG F   8     -35.908  15.765 -60.381  0.00  0.00      12   C  
ATOM   2866  NH1 ARG F   8     -35.208  16.865 -60.033  0.00  0.00      12   N1+
ATOM   2867  NH2 ARG F   8     -37.224  15.916 -60.638  0.00  0.00      12   N  
HETATM 2868  N   PRO F   9     -29.300  14.958 -63.356  0.00  0.00      12   N  
HETATM 2869  CA  PRO F   9     -28.123  14.743 -62.535  0.00  0.00      12   C  
HETATM 2870  C   PRO F   9     -28.382  15.209 -61.100  0.00  0.00      12   C  
HETATM 2871  O   PRO F   9     -28.670  16.356 -60.874  0.00  0.00      12   O  
HETATM 2872  CB  PRO F   9     -27.092  15.648 -63.243  0.00  0.00      12   C  
HETATM 2873  CG  PRO F   9     -27.621  15.731 -64.687  0.00  0.00      12   C  
HETATM 2874  CD  PRO F   9     -29.144  15.838 -64.493  0.00  0.00      12   C  
TER    2875      PRO F   9 
HETATM 2876  N   GLY F  10     -28.275  14.259 -60.106  0.00  0.00      12   N  
HETATM 2877  CA  GLY F  10     -28.375  14.647 -58.719  0.00  0.00      12   C  
HETATM 2878  C   GLY F  10     -26.992  14.759 -58.089  0.00  0.00      12   C  
HETATM 2879  O   GLY F  10     -26.676  14.118 -57.115  0.00  0.00      12   O  
HETATM 2880  NXT GLY F  10     -26.127  15.665 -58.646  0.00  0.00      12   N  
HETATM 2881  N   PCA A   1     -20.494 -37.919 -58.065  0.00  0.00      13   N  
HETATM 2882  CA  PCA A   1     -21.593 -37.257 -58.859  0.00  0.00      13   C  
HETATM 2883  C   PCA A   1     -21.393 -37.561 -60.340  0.00  0.00      13   C  
HETATM 2884  O   PCA A   1     -21.451 -36.647 -61.129  0.00  0.00      13   O  
HETATM 2885  CB  PCA A   1     -21.366 -35.783 -58.470  0.00  0.00      13   C  
HETATM 2886  CG  PCA A   1     -19.841 -35.590 -58.455  0.00  0.00      13   C  
HETATM 2887  CD  PCA A   1     -19.402 -36.991 -58.094  0.00  0.00      13   C  
HETATM 2888  OE  PCA A   1     -18.268 -37.340 -57.869  0.00  0.00      13   O  
ATOM   2889  N   HIS A   2     -21.184 -38.835 -60.828  0.00  0.00      13   N  
ATOM   2890  CA  HIS A   2     -19.909 -39.419 -61.196  0.00  0.00      13   C  
ATOM   2891  C   HIS A   2     -20.013 -40.268 -62.473  0.00  0.00      13   C  
ATOM   2892  O   HIS A   2     -19.022 -40.723 -62.999  0.00  0.00      13   O  
ATOM   2893  CB  HIS A   2     -19.487 -40.380 -60.069  0.00  0.00      13   C  
ATOM   2894  CG  HIS A   2     -18.175 -41.031 -60.365  0.00  0.00      13   C  
ATOM   2895  CD2 HIS A   2     -16.921 -40.440 -60.241  0.00  0.00      13   C  
ATOM   2896  ND1 HIS A   2     -18.015 -42.290 -60.811  0.00  0.00      13   N  
ATOM   2897  CE1 HIS A   2     -16.685 -42.426 -60.928  0.00  0.00      13   C  
ATOM   2898  NE2 HIS A   2     -15.982 -41.329 -60.604  0.00  0.00      13   N  
ATOM   2899  N   TRP A   3     -21.294 -40.635 -62.841  0.00  0.00      13   N  
ATOM   2900  CA  TRP A   3     -21.572 -41.712 -63.786  0.00  0.00      13   C  
ATOM   2901  C   TRP A   3     -22.108 -41.150 -65.102  0.00  0.00      13   C  
ATOM   2902  O   TRP A   3     -21.885 -39.999 -65.396  0.00  0.00      13   O  
ATOM   2903  CB  TRP A   3     -22.544 -42.712 -63.123  0.00  0.00      13   C  
ATOM   2904  CG  TRP A   3     -21.914 -43.280 -61.884  0.00  0.00      13   C  
ATOM   2905  CD1 TRP A   3     -22.188 -42.946 -60.555  0.00  0.00      13   C  
ATOM   2906  CD2 TRP A   3     -20.898 -44.230 -61.804  0.00  0.00      13   C  
ATOM   2907  CE2 TRP A   3     -20.610 -44.354 -60.445  0.00  0.00      13   C  
ATOM   2908  CE3 TRP A   3     -20.221 -44.975 -62.765  0.00  0.00      13   C  
ATOM   2909  NE1 TRP A   3     -21.399 -43.596 -59.799  0.00  0.00      13   N  
ATOM   2910  CZ2 TRP A   3     -19.583 -45.184 -60.005  0.00  0.00      13   C  
ATOM   2911  CZ3 TRP A   3     -19.204 -45.830 -62.322  0.00  0.00      13   C  
ATOM   2912  CH2 TRP A   3     -18.865 -45.904 -60.965  0.00  0.00      13   C  
ATOM   2913  N   SER A   4     -22.807 -42.005 -65.927  0.00  0.00      13   N  
ATOM   2914  CA  SER A   4     -23.437 -41.512 -67.136  0.00  0.00      13   C  
ATOM   2915  C   SER A   4     -24.492 -42.498 -67.628  0.00  0.00      13   C  
ATOM   2916  O   SER A   4     -24.379 -43.682 -67.425  0.00  0.00      13   O  
ATOM   2917  CB  SER A   4     -22.449 -41.194 -68.272  0.00  0.00      13   C  
ATOM   2918  OG  SER A   4     -21.833 -42.380 -68.693  0.00  0.00      13   O  
ATOM   2919  N   TYR A   5     -25.530 -41.916 -68.331  0.00  0.00      13   N  
ATOM   2920  CA  TYR A   5     -26.494 -42.712 -69.045  0.00  0.00      13   C  
ATOM   2921  C   TYR A   5     -27.197 -41.812 -70.058  0.00  0.00      13   C  
ATOM   2922  O   TYR A   5     -27.622 -40.729 -69.737  0.00  0.00      13   O  
ATOM   2923  CB  TYR A   5     -27.540 -43.378 -68.132  0.00  0.00      13   C  
ATOM   2924  CG  TYR A   5     -28.458 -44.240 -68.971  0.00  0.00      13   C  
ATOM   2925  CD1 TYR A   5     -29.687 -43.759 -69.434  0.00  0.00      13   C  
ATOM   2926  CD2 TYR A   5     -28.074 -45.535 -69.334  0.00  0.00      13   C  
ATOM   2927  CE1 TYR A   5     -30.493 -44.549 -70.254  0.00  0.00      13   C  
ATOM   2928  CE2 TYR A   5     -28.892 -46.319 -70.148  0.00  0.00      13   C  
ATOM   2929  CZ  TYR A   5     -30.112 -45.839 -70.629  0.00  0.00      13   C  
ATOM   2930  OH  TYR A   5     -30.894 -46.603 -71.437  0.00  0.00      13   O  
ATOM   2931  N   TRP A   6     -27.373 -42.331 -71.320  0.00  0.00      13   N  
ATOM   2932  CA  TRP A   6     -28.218 -41.659 -72.285  0.00  0.00      13   C  
ATOM   2933  C   TRP A   6     -27.620 -40.329 -72.743  0.00  0.00      13   C  
ATOM   2934  O   TRP A   6     -26.538 -40.297 -73.281  0.00  0.00      13   O  
ATOM   2935  CB  TRP A   6     -28.461 -42.618 -73.460  0.00  0.00      13   C  
ATOM   2936  CG  TRP A   6     -29.338 -42.005 -74.510  0.00  0.00      13   C  
ATOM   2937  CD1 TRP A   6     -30.727 -41.858 -74.474  0.00  0.00      13   C  
ATOM   2938  CD2 TRP A   6     -28.969 -41.466 -75.742  0.00  0.00      13   C  
ATOM   2939  CE2 TRP A   6     -30.157 -41.045 -76.337  0.00  0.00      13   C  
ATOM   2940  CE3 TRP A   6     -27.739 -41.309 -76.373  0.00  0.00      13   C  
ATOM   2941  NE1 TRP A   6     -31.117 -41.305 -75.549  0.00  0.00      13   N  
ATOM   2942  CZ2 TRP A   6     -30.157 -40.446 -77.592  0.00  0.00      13   C  
ATOM   2943  CZ3 TRP A   6     -27.734 -40.707 -77.636  0.00  0.00      13   C  
ATOM   2944  CH2 TRP A   6     -28.927 -40.282 -78.237  0.00  0.00      13   C  
ATOM   2945  N   LEU A   7     -28.410 -39.216 -72.529  0.00  0.00      13   N  
ATOM   2946  CA  LEU A   7     -28.019 -37.885 -72.965  0.00  0.00      13   C  
ATOM   2947  C   LEU A   7     -27.350 -37.079 -71.851  0.00  0.00      13   C  
ATOM   2948  O   LEU A   7     -27.244 -35.881 -71.978  0.00  0.00      13   O  
ATOM   2949  CB  LEU A   7     -29.240 -37.152 -73.565  0.00  0.00      13   C  
ATOM   2950  CG  LEU A   7     -29.581 -37.569 -75.010  0.00  0.00      13   C  
ATOM   2951  CD1 LEU A   7     -31.003 -37.108 -75.384  0.00  0.00      13   C  
ATOM   2952  CD2 LEU A   7     -28.577 -36.983 -76.021  0.00  0.00      13   C  
ATOM   2953  N   ARG A   8     -26.878 -37.759 -70.746  0.00  0.00      13   N  
ATOM   2954  CA  ARG A   8     -26.264 -37.033 -69.653  0.00  0.00      13   C  
ATOM   2955  C   ARG A   8     -25.008 -37.739 -69.128  0.00  0.00      13   C  
ATOM   2956  O   ARG A   8     -25.100 -38.814 -68.587  0.00  0.00      13   O  
ATOM   2957  CB  ARG A   8     -27.264 -36.761 -68.509  0.00  0.00      13   C  
ATOM   2958  CG  ARG A   8     -28.020 -38.010 -68.038  0.00  0.00      13   C  
ATOM   2959  CD  ARG A   8     -29.061 -37.729 -66.947  0.00  0.00      13   C  
ATOM   2960  NE  ARG A   8     -30.344 -37.427 -67.561  0.00  0.00      13   N  
ATOM   2961  CZ  ARG A   8     -30.918 -36.198 -67.557  0.00  0.00      13   C  
ATOM   2962  NH1 ARG A   8     -30.306 -35.098 -67.071  0.00  0.00      13   N1+
ATOM   2963  NH2 ARG A   8     -32.152 -36.047 -68.082  0.00  0.00      13   N  
HETATM 2964  N   PRO A   9     -23.837 -37.005 -69.093  0.00  0.00      13   N  
HETATM 2965  CA  PRO A   9     -22.856 -37.220 -68.046  0.00  0.00      13   C  
HETATM 2966  C   PRO A   9     -23.407 -36.754 -66.696  0.00  0.00      13   C  
HETATM 2967  O   PRO A   9     -23.736 -35.607 -66.534  0.00  0.00      13   O  
HETATM 2968  CB  PRO A   9     -21.700 -36.315 -68.523  0.00  0.00      13   C  
HETATM 2969  CG  PRO A   9     -21.917 -36.232 -70.046  0.00  0.00      13   C  
HETATM 2970  CD  PRO A   9     -23.447 -36.125 -70.173  0.00  0.00      13   C  
TER    2971      PRO A   9 
HETATM 2972  N   GLY A  10     -23.510 -37.704 -65.701  0.00  0.00      13   N  
HETATM 2973  CA  GLY A  10     -23.897 -37.316 -64.365  0.00  0.00      13   C  
HETATM 2974  C   GLY A  10     -22.674 -37.204 -63.461  0.00  0.00      13   C  
HETATM 2975  O   GLY A  10     -22.567 -37.845 -62.443  0.00  0.00      13   O  
HETATM 2976  NXT GLY A  10     -21.713 -36.298 -63.826  0.00  0.00      13   N  
HETATM 2977  N   PCA B   1     -20.495 -28.319 -58.065  0.00  0.00      13   N  
HETATM 2978  CA  PCA B   1     -21.593 -27.657 -58.859  0.00  0.00      13   C  
HETATM 2979  C   PCA B   1     -21.393 -27.961 -60.340  0.00  0.00      13   C  
HETATM 2980  O   PCA B   1     -21.451 -27.047 -61.129  0.00  0.00      13   O  
HETATM 2981  CB  PCA B   1     -21.366 -26.183 -58.470  0.00  0.00      13   C  
HETATM 2982  CG  PCA B   1     -19.841 -25.990 -58.455  0.00  0.00      13   C  
HETATM 2983  CD  PCA B   1     -19.402 -27.391 -58.094  0.00  0.00      13   C  
HETATM 2984  OE  PCA B   1     -18.268 -27.740 -57.869  0.00  0.00      13   O  
ATOM   2985  N   HIS B   2     -21.184 -29.235 -60.828  0.00  0.00      13   N  
ATOM   2986  CA  HIS B   2     -19.909 -29.819 -61.196  0.00  0.00      13   C  
ATOM   2987  C   HIS B   2     -20.012 -30.668 -62.474  0.00  0.00      13   C  
ATOM   2988  O   HIS B   2     -19.022 -31.123 -62.999  0.00  0.00      13   O  
ATOM   2989  CB  HIS B   2     -19.487 -30.780 -60.069  0.00  0.00      13   C  
ATOM   2990  CG  HIS B   2     -18.175 -31.431 -60.366  0.00  0.00      13   C  
ATOM   2991  CD2 HIS B   2     -16.921 -30.840 -60.241  0.00  0.00      13   C  
ATOM   2992  ND1 HIS B   2     -18.016 -32.690 -60.811  0.00  0.00      13   N  
ATOM   2993  CE1 HIS B   2     -16.685 -32.826 -60.928  0.00  0.00      13   C  
ATOM   2994  NE2 HIS B   2     -15.982 -31.729 -60.604  0.00  0.00      13   N  
ATOM   2995  N   TRP B   3     -21.294 -31.035 -62.841  0.00  0.00      13   N  
ATOM   2996  CA  TRP B   3     -21.572 -32.112 -63.786  0.00  0.00      13   C  
ATOM   2997  C   TRP B   3     -22.108 -31.550 -65.102  0.00  0.00      13   C  
ATOM   2998  O   TRP B   3     -21.885 -30.399 -65.396  0.00  0.00      13   O  
ATOM   2999  CB  TRP B   3     -22.544 -33.112 -63.123  0.00  0.00      13   C  
ATOM   3000  CG  TRP B   3     -21.914 -33.680 -61.884  0.00  0.00      13   C  
ATOM   3001  CD1 TRP B   3     -22.188 -33.346 -60.555  0.00  0.00      13   C  
ATOM   3002  CD2 TRP B   3     -20.898 -34.630 -61.804  0.00  0.00      13   C  
ATOM   3003  CE2 TRP B   3     -20.610 -34.754 -60.445  0.00  0.00      13   C  
ATOM   3004  CE3 TRP B   3     -20.221 -35.375 -62.765  0.00  0.00      13   C  
ATOM   3005  NE1 TRP B   3     -21.399 -33.996 -59.799  0.00  0.00      13   N  
ATOM   3006  CZ2 TRP B   3     -19.583 -35.584 -60.005  0.00  0.00      13   C  
ATOM   3007  CZ3 TRP B   3     -19.204 -36.230 -62.322  0.00  0.00      13   C  
ATOM   3008  CH2 TRP B   3     -18.865 -36.304 -60.965  0.00  0.00      13   C  
ATOM   3009  N   SER B   4     -22.807 -32.405 -65.927  0.00  0.00      13   N  
ATOM   3010  CA  SER B   4     -23.437 -31.912 -67.136  0.00  0.00      13   C  
ATOM   3011  C   SER B   4     -24.493 -32.898 -67.628  0.00  0.00      13   C  
ATOM   3012  O   SER B   4     -24.379 -34.082 -67.425  0.00  0.00      13   O  
ATOM   3013  CB  SER B   4     -22.450 -31.594 -68.271  0.00  0.00      13   C  
ATOM   3014  OG  SER B   4     -21.832 -32.780 -68.693  0.00  0.00      13   O  
ATOM   3015  N   TYR B   5     -25.530 -32.316 -68.331  0.00  0.00      13   N  
ATOM   3016  CA  TYR B   5     -26.493 -33.112 -69.045  0.00  0.00      13   C  
ATOM   3017  C   TYR B   5     -27.197 -32.212 -70.058  0.00  0.00      13   C  
ATOM   3018  O   TYR B   5     -27.622 -31.129 -69.737  0.00  0.00      13   O  
ATOM   3019  CB  TYR B   5     -27.540 -33.778 -68.132  0.00  0.00      13   C  
ATOM   3020  CG  TYR B   5     -28.458 -34.640 -68.971  0.00  0.00      13   C  
ATOM   3021  CD1 TYR B   5     -29.687 -34.159 -69.434  0.00  0.00      13   C  
ATOM   3022  CD2 TYR B   5     -28.074 -35.935 -69.334  0.00  0.00      13   C  
ATOM   3023  CE1 TYR B   5     -30.493 -34.949 -70.254  0.00  0.00      13   C  
ATOM   3024  CE2 TYR B   5     -28.891 -36.719 -70.148  0.00  0.00      13   C  
ATOM   3025  CZ  TYR B   5     -30.112 -36.239 -70.629  0.00  0.00      13   C  
ATOM   3026  OH  TYR B   5     -30.894 -37.003 -71.437  0.00  0.00      13   O  
ATOM   3027  N   TRP B   6     -27.373 -32.731 -71.320  0.00  0.00      13   N  
ATOM   3028  CA  TRP B   6     -28.218 -32.059 -72.285  0.00  0.00      13   C  
ATOM   3029  C   TRP B   6     -27.621 -30.729 -72.744  0.00  0.00      13   C  
ATOM   3030  O   TRP B   6     -26.539 -30.697 -73.281  0.00  0.00      13   O  
ATOM   3031  CB  TRP B   6     -28.461 -33.018 -73.460  0.00  0.00      13   C  
ATOM   3032  CG  TRP B   6     -29.337 -32.405 -74.510  0.00  0.00      13   C  
ATOM   3033  CD1 TRP B   6     -30.727 -32.258 -74.474  0.00  0.00      13   C  
ATOM   3034  CD2 TRP B   6     -28.968 -31.866 -75.742  0.00  0.00      13   C  
ATOM   3035  CE2 TRP B   6     -30.157 -31.445 -76.337  0.00  0.00      13   C  
ATOM   3036  CE3 TRP B   6     -27.739 -31.709 -76.374  0.00  0.00      13   C  
ATOM   3037  NE1 TRP B   6     -31.117 -31.705 -75.549  0.00  0.00      13   N  
ATOM   3038  CZ2 TRP B   6     -30.157 -30.846 -77.592  0.00  0.00      13   C  
ATOM   3039  CZ3 TRP B   6     -27.734 -31.107 -77.636  0.00  0.00      13   C  
ATOM   3040  CH2 TRP B   6     -28.927 -30.682 -78.237  0.00  0.00      13   C  
ATOM   3041  N   LEU B   7     -28.410 -29.616 -72.529  0.00  0.00      13   N  
ATOM   3042  CA  LEU B   7     -28.020 -28.285 -72.965  0.00  0.00      13   C  
ATOM   3043  C   LEU B   7     -27.350 -27.479 -71.851  0.00  0.00      13   C  
ATOM   3044  O   LEU B   7     -27.244 -26.281 -71.978  0.00  0.00      13   O  
ATOM   3045  CB  LEU B   7     -29.240 -27.552 -73.565  0.00  0.00      13   C  
ATOM   3046  CG  LEU B   7     -29.581 -27.969 -75.010  0.00  0.00      13   C  
ATOM   3047  CD1 LEU B   7     -31.003 -27.508 -75.384  0.00  0.00      13   C  
ATOM   3048  CD2 LEU B   7     -28.577 -27.383 -76.021  0.00  0.00      13   C  
ATOM   3049  N   ARG B   8     -26.879 -28.159 -70.746  0.00  0.00      13   N  
ATOM   3050  CA  ARG B   8     -26.265 -27.433 -69.653  0.00  0.00      13   C  
ATOM   3051  C   ARG B   8     -25.008 -28.139 -69.128  0.00  0.00      13   C  
ATOM   3052  O   ARG B   8     -25.100 -29.214 -68.587  0.00  0.00      13   O  
ATOM   3053  CB  ARG B   8     -27.264 -27.161 -68.509  0.00  0.00      13   C  
ATOM   3054  CG  ARG B   8     -28.021 -28.410 -68.037  0.00  0.00      13   C  
ATOM   3055  CD  ARG B   8     -29.061 -28.129 -66.947  0.00  0.00      13   C  
ATOM   3056  NE  ARG B   8     -30.344 -27.827 -67.561  0.00  0.00      13   N  
ATOM   3057  CZ  ARG B   8     -30.919 -26.598 -67.557  0.00  0.00      13   C  
ATOM   3058  NH1 ARG B   8     -30.307 -25.498 -67.071  0.00  0.00      13   N1+
ATOM   3059  NH2 ARG B   8     -32.152 -26.447 -68.082  0.00  0.00      13   N  
HETATM 3060  N   PRO B   9     -23.837 -27.405 -69.093  0.00  0.00      13   N  
HETATM 3061  CA  PRO B   9     -22.856 -27.620 -68.046  0.00  0.00      13   C  
HETATM 3062  C   PRO B   9     -23.408 -27.154 -66.695  0.00  0.00      13   C  
HETATM 3063  O   PRO B   9     -23.737 -26.007 -66.534  0.00  0.00      13   O  
HETATM 3064  CB  PRO B   9     -21.700 -26.715 -68.523  0.00  0.00      13   C  
HETATM 3065  CG  PRO B   9     -21.917 -26.632 -70.046  0.00  0.00      13   C  
HETATM 3066  CD  PRO B   9     -23.447 -26.525 -70.173  0.00  0.00      13   C  
TER    3067      PRO B   9 
HETATM 3068  N   GLY B  10     -23.510 -28.104 -65.701  0.00  0.00      13   N  
HETATM 3069  CA  GLY B  10     -23.897 -27.716 -64.365  0.00  0.00      13   C  
HETATM 3070  C   GLY B  10     -22.674 -27.604 -63.461  0.00  0.00      13   C  
HETATM 3071  O   GLY B  10     -22.568 -28.245 -62.442  0.00  0.00      13   O  
HETATM 3072  NXT GLY B  10     -21.712 -26.698 -63.826  0.00  0.00      13   N  
HETATM 3073  N   PCA C   1     -20.495 -18.719 -58.065  0.00  0.00      13   N  
HETATM 3074  CA  PCA C   1     -21.593 -18.057 -58.859  0.00  0.00      13   C  
HETATM 3075  C   PCA C   1     -21.393 -18.361 -60.340  0.00  0.00      13   C  
HETATM 3076  O   PCA C   1     -21.451 -17.447 -61.129  0.00  0.00      13   O  
HETATM 3077  CB  PCA C   1     -21.366 -16.583 -58.470  0.00  0.00      13   C  
HETATM 3078  CG  PCA C   1     -19.841 -16.390 -58.455  0.00  0.00      13   C  
HETATM 3079  CD  PCA C   1     -19.402 -17.791 -58.094  0.00  0.00      13   C  
HETATM 3080  OE  PCA C   1     -18.268 -18.140 -57.869  0.00  0.00      13   O  
ATOM   3081  N   HIS C   2     -21.184 -19.635 -60.828  0.00  0.00      13   N  
ATOM   3082  CA  HIS C   2     -19.909 -20.219 -61.196  0.00  0.00      13   C  
ATOM   3083  C   HIS C   2     -20.012 -21.068 -62.474  0.00  0.00      13   C  
ATOM   3084  O   HIS C   2     -19.021 -21.523 -62.999  0.00  0.00      13   O  
ATOM   3085  CB  HIS C   2     -19.487 -21.180 -60.069  0.00  0.00      13   C  
ATOM   3086  CG  HIS C   2     -18.176 -21.831 -60.365  0.00  0.00      13   C  
ATOM   3087  CD2 HIS C   2     -16.921 -21.240 -60.241  0.00  0.00      13   C  
ATOM   3088  ND1 HIS C   2     -18.016 -23.090 -60.811  0.00  0.00      13   N  
ATOM   3089  CE1 HIS C   2     -16.685 -23.226 -60.928  0.00  0.00      13   C  
ATOM   3090  NE2 HIS C   2     -15.983 -22.129 -60.604  0.00  0.00      13   N  
ATOM   3091  N   TRP C   3     -21.294 -21.435 -62.841  0.00  0.00      13   N  
ATOM   3092  CA  TRP C   3     -21.572 -22.512 -63.786  0.00  0.00      13   C  
ATOM   3093  C   TRP C   3     -22.107 -21.950 -65.102  0.00  0.00      13   C  
ATOM   3094  O   TRP C   3     -21.885 -20.799 -65.397  0.00  0.00      13   O  
ATOM   3095  CB  TRP C   3     -22.543 -23.512 -63.123  0.00  0.00      13   C  
ATOM   3096  CG  TRP C   3     -21.914 -24.080 -61.884  0.00  0.00      13   C  
ATOM   3097  CD1 TRP C   3     -22.188 -23.746 -60.555  0.00  0.00      13   C  
ATOM   3098  CD2 TRP C   3     -20.898 -25.030 -61.803  0.00  0.00      13   C  
ATOM   3099  CE2 TRP C   3     -20.611 -25.154 -60.445  0.00  0.00      13   C  
ATOM   3100  CE3 TRP C   3     -20.221 -25.775 -62.765  0.00  0.00      13   C  
ATOM   3101  NE1 TRP C   3     -21.399 -24.396 -59.800  0.00  0.00      13   N  
ATOM   3102  CZ2 TRP C   3     -19.583 -25.984 -60.005  0.00  0.00      13   C  
ATOM   3103  CZ3 TRP C   3     -19.204 -26.630 -62.322  0.00  0.00      13   C  
ATOM   3104  CH2 TRP C   3     -18.865 -26.704 -60.965  0.00  0.00      13   C  
ATOM   3105  N   SER C   4     -22.807 -22.805 -65.926  0.00  0.00      13   N  
ATOM   3106  CA  SER C   4     -23.437 -22.312 -67.136  0.00  0.00      13   C  
ATOM   3107  C   SER C   4     -24.493 -23.298 -67.628  0.00  0.00      13   C  
ATOM   3108  O   SER C   4     -24.379 -24.482 -67.425  0.00  0.00      13   O  
ATOM   3109  CB  SER C   4     -22.450 -21.994 -68.271  0.00  0.00      13   C  
ATOM   3110  OG  SER C   4     -21.833 -23.180 -68.693  0.00  0.00      13   O  
ATOM   3111  N   TYR C   5     -25.530 -22.716 -68.331  0.00  0.00      13   N  
ATOM   3112  CA  TYR C   5     -26.493 -23.512 -69.045  0.00  0.00      13   C  
ATOM   3113  C   TYR C   5     -27.196 -22.612 -70.058  0.00  0.00      13   C  
ATOM   3114  O   TYR C   5     -27.622 -21.529 -69.738  0.00  0.00      13   O  
ATOM   3115  CB  TYR C   5     -27.541 -24.178 -68.132  0.00  0.00      13   C  
ATOM   3116  CG  TYR C   5     -28.457 -25.040 -68.971  0.00  0.00      13   C  
ATOM   3117  CD1 TYR C   5     -29.687 -24.559 -69.434  0.00  0.00      13   C  
ATOM   3118  CD2 TYR C   5     -28.074 -26.335 -69.334  0.00  0.00      13   C  
ATOM   3119  CE1 TYR C   5     -30.493 -25.349 -70.254  0.00  0.00      13   C  
ATOM   3120  CE2 TYR C   5     -28.892 -27.119 -70.147  0.00  0.00      13   C  
ATOM   3121  CZ  TYR C   5     -30.112 -26.639 -70.629  0.00  0.00      13   C  
ATOM   3122  OH  TYR C   5     -30.895 -27.403 -71.437  0.00  0.00      13   O  
ATOM   3123  N   TRP C   6     -27.373 -23.131 -71.320  0.00  0.00      13   N  
ATOM   3124  CA  TRP C   6     -28.218 -22.459 -72.285  0.00  0.00      13   C  
ATOM   3125  C   TRP C   6     -27.620 -21.129 -72.744  0.00  0.00      13   C  
ATOM   3126  O   TRP C   6     -26.539 -21.097 -73.281  0.00  0.00      13   O  
ATOM   3127  CB  TRP C   6     -28.460 -23.418 -73.460  0.00  0.00      13   C  
ATOM   3128  CG  TRP C   6     -29.337 -22.805 -74.510  0.00  0.00      13   C  
ATOM   3129  CD1 TRP C   6     -30.727 -22.658 -74.474  0.00  0.00      13   C  
ATOM   3130  CD2 TRP C   6     -28.969 -22.266 -75.742  0.00  0.00      13   C  
ATOM   3131  CE2 TRP C   6     -30.157 -21.845 -76.337  0.00  0.00      13   C  
ATOM   3132  CE3 TRP C   6     -27.739 -22.109 -76.374  0.00  0.00      13   C  
ATOM   3133  NE1 TRP C   6     -31.117 -22.105 -75.549  0.00  0.00      13   N  
ATOM   3134  CZ2 TRP C   6     -30.157 -21.246 -77.593  0.00  0.00      13   C  
ATOM   3135  CZ3 TRP C   6     -27.734 -21.507 -77.636  0.00  0.00      13   C  
ATOM   3136  CH2 TRP C   6     -28.926 -21.082 -78.237  0.00  0.00      13   C  
ATOM   3137  N   LEU C   7     -28.410 -20.016 -72.529  0.00  0.00      13   N  
ATOM   3138  CA  LEU C   7     -28.020 -18.685 -72.965  0.00  0.00      13   C  
ATOM   3139  C   LEU C   7     -27.350 -17.879 -71.851  0.00  0.00      13   C  
ATOM   3140  O   LEU C   7     -27.244 -16.681 -71.978  0.00  0.00      13   O  
ATOM   3141  CB  LEU C   7     -29.240 -17.952 -73.565  0.00  0.00      13   C  
ATOM   3142  CG  LEU C   7     -29.580 -18.369 -75.010  0.00  0.00      13   C  
ATOM   3143  CD1 LEU C   7     -31.002 -17.908 -75.384  0.00  0.00      13   C  
ATOM   3144  CD2 LEU C   7     -28.577 -17.783 -76.021  0.00  0.00      13   C  
ATOM   3145  N   ARG C   8     -26.879 -18.559 -70.746  0.00  0.00      13   N  
ATOM   3146  CA  ARG C   8     -26.265 -17.833 -69.653  0.00  0.00      13   C  
ATOM   3147  C   ARG C   8     -25.008 -18.539 -69.128  0.00  0.00      13   C  
ATOM   3148  O   ARG C   8     -25.100 -19.614 -68.587  0.00  0.00      13   O  
ATOM   3149  CB  ARG C   8     -27.264 -17.561 -68.509  0.00  0.00      13   C  
ATOM   3150  CG  ARG C   8     -28.021 -18.810 -68.037  0.00  0.00      13   C  
ATOM   3151  CD  ARG C   8     -29.061 -18.529 -66.947  0.00  0.00      13   C  
ATOM   3152  NE  ARG C   8     -30.344 -18.227 -67.561  0.00  0.00      13   N  
ATOM   3153  CZ  ARG C   8     -30.919 -16.998 -67.557  0.00  0.00      13   C  
ATOM   3154  NH1 ARG C   8     -30.307 -15.898 -67.071  0.00  0.00      13   N1+
ATOM   3155  NH2 ARG C   8     -32.153 -16.847 -68.081  0.00  0.00      13   N  
HETATM 3156  N   PRO C   9     -23.837 -17.805 -69.093  0.00  0.00      13   N  
HETATM 3157  CA  PRO C   9     -22.856 -18.020 -68.046  0.00  0.00      13   C  
HETATM 3158  C   PRO C   9     -23.408 -17.554 -66.695  0.00  0.00      13   C  
HETATM 3159  O   PRO C   9     -23.737 -16.407 -66.534  0.00  0.00      13   O  
HETATM 3160  CB  PRO C   9     -21.700 -17.115 -68.523  0.00  0.00      13   C  
HETATM 3161  CG  PRO C   9     -21.918 -17.032 -70.046  0.00  0.00      13   C  
HETATM 3162  CD  PRO C   9     -23.447 -16.925 -70.173  0.00  0.00      13   C  
TER    3163      PRO C   9 
HETATM 3164  N   GLY C  10     -23.509 -18.504 -65.701  0.00  0.00      13   N  
HETATM 3165  CA  GLY C  10     -23.897 -18.116 -64.365  0.00  0.00      13   C  
HETATM 3166  C   GLY C  10     -22.674 -18.004 -63.461  0.00  0.00      13   C  
HETATM 3167  O   GLY C  10     -22.568 -18.645 -62.443  0.00  0.00      13   O  
HETATM 3168  NXT GLY C  10     -21.712 -17.098 -63.826  0.00  0.00      13   N  
HETATM 3169  N   PCA D   1     -20.495  -9.119 -58.065  0.00  0.00      13   N  
HETATM 3170  CA  PCA D   1     -21.593  -8.457 -58.859  0.00  0.00      13   C  
HETATM 3171  C   PCA D   1     -21.394  -8.761 -60.339  0.00  0.00      13   C  
HETATM 3172  O   PCA D   1     -21.452  -7.847 -61.129  0.00  0.00      13   O  
HETATM 3173  CB  PCA D   1     -21.366  -6.983 -58.470  0.00  0.00      13   C  
HETATM 3174  CG  PCA D   1     -19.841  -6.790 -58.455  0.00  0.00      13   C  
HETATM 3175  CD  PCA D   1     -19.402  -8.191 -58.094  0.00  0.00      13   C  
HETATM 3176  OE  PCA D   1     -18.269  -8.540 -57.869  0.00  0.00      13   O  
ATOM   3177  N   HIS D   2     -21.184 -10.035 -60.828  0.00  0.00      13   N  
ATOM   3178  CA  HIS D   2     -19.909 -10.619 -61.196  0.00  0.00      13   C  
ATOM   3179  C   HIS D   2     -20.013 -11.468 -62.473  0.00  0.00      13   C  
ATOM   3180  O   HIS D   2     -19.021 -11.923 -62.999  0.00  0.00      13   O  
ATOM   3181  CB  HIS D   2     -19.487 -11.580 -60.069  0.00  0.00      13   C  
ATOM   3182  CG  HIS D   2     -18.176 -12.231 -60.365  0.00  0.00      13   C  
ATOM   3183  CD2 HIS D   2     -16.921 -11.640 -60.241  0.00  0.00      13   C  
ATOM   3184  ND1 HIS D   2     -18.015 -13.490 -60.811  0.00  0.00      13   N  
ATOM   3185  CE1 HIS D   2     -16.685 -13.626 -60.928  0.00  0.00      13   C  
ATOM   3186  NE2 HIS D   2     -15.982 -12.529 -60.604  0.00  0.00      13   N  
ATOM   3187  N   TRP D   3     -21.294 -11.835 -62.841  0.00  0.00      13   N  
ATOM   3188  CA  TRP D   3     -21.572 -12.912 -63.786  0.00  0.00      13   C  
ATOM   3189  C   TRP D   3     -22.107 -12.350 -65.102  0.00  0.00      13   C  
ATOM   3190  O   TRP D   3     -21.885 -11.199 -65.397  0.00  0.00      13   O  
ATOM   3191  CB  TRP D   3     -22.544 -13.912 -63.123  0.00  0.00      13   C  
ATOM   3192  CG  TRP D   3     -21.915 -14.480 -61.884  0.00  0.00      13   C  
ATOM   3193  CD1 TRP D   3     -22.188 -14.146 -60.555  0.00  0.00      13   C  
ATOM   3194  CD2 TRP D   3     -20.898 -15.430 -61.803  0.00  0.00      13   C  
ATOM   3195  CE2 TRP D   3     -20.611 -15.554 -60.445  0.00  0.00      13   C  
ATOM   3196  CE3 TRP D   3     -20.221 -16.175 -62.765  0.00  0.00      13   C  
ATOM   3197  NE1 TRP D   3     -21.399 -14.796 -59.800  0.00  0.00      13   N  
ATOM   3198  CZ2 TRP D   3     -19.584 -16.384 -60.004  0.00  0.00      13   C  
ATOM   3199  CZ3 TRP D   3     -19.205 -17.030 -62.322  0.00  0.00      13   C  
ATOM   3200  CH2 TRP D   3     -18.865 -17.104 -60.965  0.00  0.00      13   C  
ATOM   3201  N   SER D   4     -22.807 -13.205 -65.926  0.00  0.00      13   N  
ATOM   3202  CA  SER D   4     -23.437 -12.712 -67.136  0.00  0.00      13   C  
ATOM   3203  C   SER D   4     -24.493 -13.698 -67.628  0.00  0.00      13   C  
ATOM   3204  O   SER D   4     -24.379 -14.882 -67.425  0.00  0.00      13   O  
ATOM   3205  CB  SER D   4     -22.450 -12.394 -68.271  0.00  0.00      13   C  
ATOM   3206  OG  SER D   4     -21.833 -13.580 -68.693  0.00  0.00      13   O  
ATOM   3207  N   TYR D   5     -25.531 -13.116 -68.330  0.00  0.00      13   N  
ATOM   3208  CA  TYR D   5     -26.493 -13.912 -69.045  0.00  0.00      13   C  
ATOM   3209  C   TYR D   5     -27.197 -13.012 -70.058  0.00  0.00      13   C  
ATOM   3210  O   TYR D   5     -27.622 -11.929 -69.738  0.00  0.00      13   O  
ATOM   3211  CB  TYR D   5     -27.541 -14.578 -68.132  0.00  0.00      13   C  
ATOM   3212  CG  TYR D   5     -28.457 -15.440 -68.971  0.00  0.00      13   C  
ATOM   3213  CD1 TYR D   5     -29.687 -14.959 -69.435  0.00  0.00      13   C  
ATOM   3214  CD2 TYR D   5     -28.074 -16.735 -69.334  0.00  0.00      13   C  
ATOM   3215  CE1 TYR D   5     -30.494 -15.749 -70.254  0.00  0.00      13   C  
ATOM   3216  CE2 TYR D   5     -28.892 -17.519 -70.147  0.00  0.00      13   C  
ATOM   3217  CZ  TYR D   5     -30.112 -17.039 -70.628  0.00  0.00      13   C  
ATOM   3218  OH  TYR D   5     -30.895 -17.803 -71.437  0.00  0.00      13   O  
ATOM   3219  N   TRP D   6     -27.373 -13.531 -71.320  0.00  0.00      13   N  
ATOM   3220  CA  TRP D   6     -28.218 -12.859 -72.285  0.00  0.00      13   C  
ATOM   3221  C   TRP D   6     -27.620 -11.529 -72.744  0.00  0.00      13   C  
ATOM   3222  O   TRP D   6     -26.538 -11.497 -73.282  0.00  0.00      13   O  
ATOM   3223  CB  TRP D   6     -28.461 -13.818 -73.460  0.00  0.00      13   C  
ATOM   3224  CG  TRP D   6     -29.337 -13.205 -74.510  0.00  0.00      13   C  
ATOM   3225  CD1 TRP D   6     -30.727 -13.058 -74.474  0.00  0.00      13   C  
ATOM   3226  CD2 TRP D   6     -28.969 -12.666 -75.742  0.00  0.00      13   C  
ATOM   3227  CE2 TRP D   6     -30.158 -12.245 -76.336  0.00  0.00      13   C  
ATOM   3228  CE3 TRP D   6     -27.740 -12.509 -76.373  0.00  0.00      13   C  
ATOM   3229  NE1 TRP D   6     -31.117 -12.505 -75.549  0.00  0.00      13   N  
ATOM   3230  CZ2 TRP D   6     -30.157 -11.646 -77.593  0.00  0.00      13   C  
ATOM   3231  CZ3 TRP D   6     -27.735 -11.907 -77.635  0.00  0.00      13   C  
ATOM   3232  CH2 TRP D   6     -28.926 -11.482 -78.237  0.00  0.00      13   C  
ATOM   3233  N   LEU D   7     -28.410 -10.416 -72.529  0.00  0.00      13   N  
ATOM   3234  CA  LEU D   7     -28.020  -9.085 -72.965  0.00  0.00      13   C  
ATOM   3235  C   LEU D   7     -27.350  -8.279 -71.851  0.00  0.00      13   C  
ATOM   3236  O   LEU D   7     -27.244  -7.081 -71.978  0.00  0.00      13   O  
ATOM   3237  CB  LEU D   7     -29.239  -8.352 -73.565  0.00  0.00      13   C  
ATOM   3238  CG  LEU D   7     -29.581  -8.769 -75.011  0.00  0.00      13   C  
ATOM   3239  CD1 LEU D   7     -31.003  -8.308 -75.383  0.00  0.00      13   C  
ATOM   3240  CD2 LEU D   7     -28.577  -8.183 -76.021  0.00  0.00      13   C  
ATOM   3241  N   ARG D   8     -26.879  -8.959 -70.746  0.00  0.00      13   N  
ATOM   3242  CA  ARG D   8     -26.265  -8.233 -69.653  0.00  0.00      13   C  
ATOM   3243  C   ARG D   8     -25.009  -8.939 -69.129  0.00  0.00      13   C  
ATOM   3244  O   ARG D   8     -25.100 -10.014 -68.587  0.00  0.00      13   O  
ATOM   3245  CB  ARG D   8     -27.264  -7.961 -68.509  0.00  0.00      13   C  
ATOM   3246  CG  ARG D   8     -28.021  -9.210 -68.037  0.00  0.00      13   C  
ATOM   3247  CD  ARG D   8     -29.061  -8.929 -66.947  0.00  0.00      13   C  
ATOM   3248  NE  ARG D   8     -30.344  -8.627 -67.561  0.00  0.00      13   N  
ATOM   3249  CZ  ARG D   8     -30.919  -7.398 -67.557  0.00  0.00      13   C  
ATOM   3250  NH1 ARG D   8     -30.307  -6.298 -67.071  0.00  0.00      13   N1+
ATOM   3251  NH2 ARG D   8     -32.153  -7.247 -68.081  0.00  0.00      13   N  
HETATM 3252  N   PRO D   9     -23.837  -8.205 -69.093  0.00  0.00      13   N  
HETATM 3253  CA  PRO D   9     -22.856  -8.420 -68.045  0.00  0.00      13   C  
HETATM 3254  C   PRO D   9     -23.408  -7.954 -66.695  0.00  0.00      13   C  
HETATM 3255  O   PRO D   9     -23.737  -6.807 -66.534  0.00  0.00      13   O  
HETATM 3256  CB  PRO D   9     -21.700  -7.515 -68.523  0.00  0.00      13   C  
HETATM 3257  CG  PRO D   9     -21.918  -7.432 -70.046  0.00  0.00      13   C  
HETATM 3258  CD  PRO D   9     -23.448  -7.325 -70.173  0.00  0.00      13   C  
TER    3259      PRO D   9 
HETATM 3260  N   GLY D  10     -23.509  -8.904 -65.701  0.00  0.00      13   N  
HETATM 3261  CA  GLY D  10     -23.897  -8.516 -64.365  0.00  0.00      13   C  
HETATM 3262  C   GLY D  10     -22.675  -8.404 -63.461  0.00  0.00      13   C  
HETATM 3263  O   GLY D  10     -22.568  -9.045 -62.443  0.00  0.00      13   O  
HETATM 3264  NXT GLY D  10     -21.712  -7.498 -63.826  0.00  0.00      13   N  
HETATM 3265  N   PCA E   1     -20.495   0.481 -58.065  0.00  0.00      13   N  
HETATM 3266  CA  PCA E   1     -21.594   1.143 -58.859  0.00  0.00      13   C  
HETATM 3267  C   PCA E   1     -21.394   0.839 -60.339  0.00  0.00      13   C  
HETATM 3268  O   PCA E   1     -21.452   1.753 -61.129  0.00  0.00      13   O  
HETATM 3269  CB  PCA E   1     -21.366   2.617 -58.470  0.00  0.00      13   C  
HETATM 3270  CG  PCA E   1     -19.841   2.810 -58.455  0.00  0.00      13   C  
HETATM 3271  CD  PCA E   1     -19.402   1.409 -58.094  0.00  0.00      13   C  
HETATM 3272  OE  PCA E   1     -18.268   1.060 -57.869  0.00  0.00      13   O  
ATOM   3273  N   HIS E   2     -21.184  -0.435 -60.828  0.00  0.00      13   N  
ATOM   3274  CA  HIS E   2     -19.909  -1.019 -61.196  0.00  0.00      13   C  
ATOM   3275  C   HIS E   2     -20.013  -1.868 -62.473  0.00  0.00      13   C  
ATOM   3276  O   HIS E   2     -19.021  -2.323 -62.999  0.00  0.00      13   O  
ATOM   3277  CB  HIS E   2     -19.488  -1.980 -60.069  0.00  0.00      13   C  
ATOM   3278  CG  HIS E   2     -18.176  -2.631 -60.365  0.00  0.00      13   C  
ATOM   3279  CD2 HIS E   2     -16.921  -2.040 -60.241  0.00  0.00      13   C  
ATOM   3280  ND1 HIS E   2     -18.015  -3.890 -60.811  0.00  0.00      13   N  
ATOM   3281  CE1 HIS E   2     -16.685  -4.026 -60.928  0.00  0.00      13   C  
ATOM   3282  NE2 HIS E   2     -15.982  -2.929 -60.604  0.00  0.00      13   N  
ATOM   3283  N   TRP E   3     -21.294  -2.235 -62.841  0.00  0.00      13   N  
ATOM   3284  CA  TRP E   3     -21.572  -3.312 -63.786  0.00  0.00      13   C  
ATOM   3285  C   TRP E   3     -22.107  -2.750 -65.102  0.00  0.00      13   C  
ATOM   3286  O   TRP E   3     -21.886  -1.599 -65.396  0.00  0.00      13   O  
ATOM   3287  CB  TRP E   3     -22.544  -4.312 -63.123  0.00  0.00      13   C  
ATOM   3288  CG  TRP E   3     -21.915  -4.880 -61.884  0.00  0.00      13   C  
ATOM   3289  CD1 TRP E   3     -22.189  -4.546 -60.554  0.00  0.00      13   C  
ATOM   3290  CD2 TRP E   3     -20.898  -5.830 -61.803  0.00  0.00      13   C  
ATOM   3291  CE2 TRP E   3     -20.611  -5.954 -60.445  0.00  0.00      13   C  
ATOM   3292  CE3 TRP E   3     -20.221  -6.575 -62.765  0.00  0.00      13   C  
ATOM   3293  NE1 TRP E   3     -21.398  -5.196 -59.800  0.00  0.00      13   N  
ATOM   3294  CZ2 TRP E   3     -19.584  -6.784 -60.004  0.00  0.00      13   C  
ATOM   3295  CZ3 TRP E   3     -19.205  -7.430 -62.322  0.00  0.00      13   C  
ATOM   3296  CH2 TRP E   3     -18.865  -7.504 -60.965  0.00  0.00      13   C  
ATOM   3297  N   SER E   4     -22.807  -3.605 -65.926  0.00  0.00      13   N  
ATOM   3298  CA  SER E   4     -23.438  -3.112 -67.135  0.00  0.00      13   C  
ATOM   3299  C   SER E   4     -24.493  -4.098 -67.628  0.00  0.00      13   C  
ATOM   3300  O   SER E   4     -24.379  -5.282 -67.425  0.00  0.00      13   O  
ATOM   3301  CB  SER E   4     -22.450  -2.794 -68.271  0.00  0.00      13   C  
ATOM   3302  OG  SER E   4     -21.833  -3.980 -68.693  0.00  0.00      13   O  
ATOM   3303  N   TYR E   5     -25.531  -3.516 -68.330  0.00  0.00      13   N  
ATOM   3304  CA  TYR E   5     -26.494  -4.312 -69.044  0.00  0.00      13   C  
ATOM   3305  C   TYR E   5     -27.197  -3.412 -70.058  0.00  0.00      13   C  
ATOM   3306  O   TYR E   5     -27.622  -2.329 -69.738  0.00  0.00      13   O  
ATOM   3307  CB  TYR E   5     -27.540  -4.978 -68.132  0.00  0.00      13   C  
ATOM   3308  CG  TYR E   5     -28.458  -5.840 -68.971  0.00  0.00      13   C  
ATOM   3309  CD1 TYR E   5     -29.687  -5.359 -69.435  0.00  0.00      13   C  
ATOM   3310  CD2 TYR E   5     -28.074  -7.135 -69.334  0.00  0.00      13   C  
ATOM   3311  CE1 TYR E   5     -30.494  -6.149 -70.254  0.00  0.00      13   C  
ATOM   3312  CE2 TYR E   5     -28.892  -7.919 -70.147  0.00  0.00      13   C  
ATOM   3313  CZ  TYR E   5     -30.112  -7.439 -70.629  0.00  0.00      13   C  
ATOM   3314  OH  TYR E   5     -30.895  -8.203 -71.437  0.00  0.00      13   O  
ATOM   3315  N   TRP E   6     -27.374  -3.931 -71.319  0.00  0.00      13   N  
ATOM   3316  CA  TRP E   6     -28.218  -3.259 -72.285  0.00  0.00      13   C  
ATOM   3317  C   TRP E   6     -27.620  -1.929 -72.744  0.00  0.00      13   C  
ATOM   3318  O   TRP E   6     -26.538  -1.897 -73.282  0.00  0.00      13   O  
ATOM   3319  CB  TRP E   6     -28.461  -4.218 -73.460  0.00  0.00      13   C  
ATOM   3320  CG  TRP E   6     -29.338  -3.605 -74.510  0.00  0.00      13   C  
ATOM   3321  CD1 TRP E   6     -30.727  -3.458 -74.474  0.00  0.00      13   C  
ATOM   3322  CD2 TRP E   6     -28.969  -3.066 -75.742  0.00  0.00      13   C  
ATOM   3323  CE2 TRP E   6     -30.158  -2.645 -76.336  0.00  0.00      13   C  
ATOM   3324  CE3 TRP E   6     -27.740  -2.909 -76.373  0.00  0.00      13   C  
ATOM   3325  NE1 TRP E   6     -31.118  -2.905 -75.549  0.00  0.00      13   N  
ATOM   3326  CZ2 TRP E   6     -30.157  -2.046 -77.593  0.00  0.00      13   C  
ATOM   3327  CZ3 TRP E   6     -27.735  -2.307 -77.635  0.00  0.00      13   C  
ATOM   3328  CH2 TRP E   6     -28.926  -1.882 -78.237  0.00  0.00      13   C  
ATOM   3329  N   LEU E   7     -28.410  -0.816 -72.529  0.00  0.00      13   N  
ATOM   3330  CA  LEU E   7     -28.020   0.515 -72.965  0.00  0.00      13   C  
ATOM   3331  C   LEU E   7     -27.350   1.321 -71.851  0.00  0.00      13   C  
ATOM   3332  O   LEU E   7     -27.244   2.519 -71.978  0.00  0.00      13   O  
ATOM   3333  CB  LEU E   7     -29.239   1.248 -73.566  0.00  0.00      13   C  
ATOM   3334  CG  LEU E   7     -29.581   0.831 -75.011  0.00  0.00      13   C  
ATOM   3335  CD1 LEU E   7     -31.003   1.292 -75.383  0.00  0.00      13   C  
ATOM   3336  CD2 LEU E   7     -28.578   1.417 -76.021  0.00  0.00      13   C  
ATOM   3337  N   ARG E   8     -26.879   0.641 -70.746  0.00  0.00      13   N  
ATOM   3338  CA  ARG E   8     -26.265   1.367 -69.653  0.00  0.00      13   C  
ATOM   3339  C   ARG E   8     -25.009   0.661 -69.129  0.00  0.00      13   C  
ATOM   3340  O   ARG E   8     -25.100  -0.414 -68.587  0.00  0.00      13   O  
ATOM   3341  CB  ARG E   8     -27.264   1.639 -68.509  0.00  0.00      13   C  
ATOM   3342  CG  ARG E   8     -28.021   0.390 -68.037  0.00  0.00      13   C  
ATOM   3343  CD  ARG E   8     -29.061   0.671 -66.947  0.00  0.00      13   C  
ATOM   3344  NE  ARG E   8     -30.345   0.973 -67.561  0.00  0.00      13   N  
ATOM   3345  CZ  ARG E   8     -30.919   2.202 -67.557  0.00  0.00      13   C  
ATOM   3346  NH1 ARG E   8     -30.307   3.302 -67.071  0.00  0.00      13   N1+
ATOM   3347  NH2 ARG E   8     -32.153   2.353 -68.081  0.00  0.00      13   N  
HETATM 3348  N   PRO E   9     -23.837   1.395 -69.093  0.00  0.00      13   N  
HETATM 3349  CA  PRO E   9     -22.856   1.180 -68.045  0.00  0.00      13   C  
HETATM 3350  C   PRO E   9     -23.408   1.646 -66.695  0.00  0.00      13   C  
HETATM 3351  O   PRO E   9     -23.737   2.793 -66.534  0.00  0.00      13   O  
HETATM 3352  CB  PRO E   9     -21.700   2.085 -68.523  0.00  0.00      13   C  
HETATM 3353  CG  PRO E   9     -21.918   2.168 -70.046  0.00  0.00      13   C  
HETATM 3354  CD  PRO E   9     -23.448   2.275 -70.173  0.00  0.00      13   C  
TER    3355      PRO E   9 
HETATM 3356  N   GLY E  10     -23.509   0.696 -65.701  0.00  0.00      13   N  
HETATM 3357  CA  GLY E  10     -23.896   1.084 -64.365  0.00  0.00      13   C  
HETATM 3358  C   GLY E  10     -22.675   1.196 -63.461  0.00  0.00      13   C  
HETATM 3359  O   GLY E  10     -22.568   0.555 -62.443  0.00  0.00      13   O  
HETATM 3360  NXT GLY E  10     -21.712   2.102 -63.826  0.00  0.00      13   N  
HETATM 3361  N   PCA F   1     -20.495  10.081 -58.065  0.00  0.00      13   N  
HETATM 3362  CA  PCA F   1     -21.594  10.743 -58.859  0.00  0.00      13   C  
HETATM 3363  C   PCA F   1     -21.393  10.439 -60.339  0.00  0.00      13   C  
HETATM 3364  O   PCA F   1     -21.452  11.353 -61.129  0.00  0.00      13   O  
HETATM 3365  CB  PCA F   1     -21.366  12.217 -58.470  0.00  0.00      13   C  
HETATM 3366  CG  PCA F   1     -19.841  12.410 -58.455  0.00  0.00      13   C  
HETATM 3367  CD  PCA F   1     -19.402  11.009 -58.094  0.00  0.00      13   C  
HETATM 3368  OE  PCA F   1     -18.268  10.660 -57.869  0.00  0.00      13   O  
ATOM   3369  N   HIS F   2     -21.184   9.165 -60.828  0.00  0.00      13   N  
ATOM   3370  CA  HIS F   2     -19.910   8.581 -61.196  0.00  0.00      13   C  
ATOM   3371  C   HIS F   2     -20.013   7.732 -62.473  0.00  0.00      13   C  
ATOM   3372  O   HIS F   2     -19.021   7.277 -62.999  0.00  0.00      13   O  
ATOM   3373  CB  HIS F   2     -19.488   7.620 -60.069  0.00  0.00      13   C  
ATOM   3374  CG  HIS F   2     -18.176   6.969 -60.365  0.00  0.00      13   C  
ATOM   3375  CD2 HIS F   2     -16.921   7.560 -60.241  0.00  0.00      13   C  
ATOM   3376  ND1 HIS F   2     -18.015   5.710 -60.811  0.00  0.00      13   N  
ATOM   3377  CE1 HIS F   2     -16.685   5.574 -60.928  0.00  0.00      13   C  
ATOM   3378  NE2 HIS F   2     -15.982   6.671 -60.604  0.00  0.00      13   N  
ATOM   3379  N   TRP F   3     -21.293   7.365 -62.841  0.00  0.00      13   N  
ATOM   3380  CA  TRP F   3     -21.572   6.288 -63.786  0.00  0.00      13   C  
ATOM   3381  C   TRP F   3     -22.107   6.850 -65.102  0.00  0.00      13   C  
ATOM   3382  O   TRP F   3     -21.886   8.001 -65.396  0.00  0.00      13   O  
ATOM   3383  CB  TRP F   3     -22.544   5.288 -63.123  0.00  0.00      13   C  
ATOM   3384  CG  TRP F   3     -21.915   4.720 -61.884  0.00  0.00      13   C  
ATOM   3385  CD1 TRP F   3     -22.189   5.054 -60.554  0.00  0.00      13   C  
ATOM   3386  CD2 TRP F   3     -20.898   3.770 -61.803  0.00  0.00      13   C  
ATOM   3387  CE2 TRP F   3     -20.611   3.646 -60.445  0.00  0.00      13   C  
ATOM   3388  CE3 TRP F   3     -20.221   3.025 -62.765  0.00  0.00      13   C  
ATOM   3389  NE1 TRP F   3     -21.399   4.404 -59.799  0.00  0.00      13   N  
ATOM   3390  CZ2 TRP F   3     -19.584   2.816 -60.004  0.00  0.00      13   C  
ATOM   3391  CZ3 TRP F   3     -19.205   2.170 -62.322  0.00  0.00      13   C  
ATOM   3392  CH2 TRP F   3     -18.866   2.096 -60.966  0.00  0.00      13   C  
ATOM   3393  N   SER F   4     -22.807   5.995 -65.926  0.00  0.00      13   N  
ATOM   3394  CA  SER F   4     -23.437   6.488 -67.135  0.00  0.00      13   C  
ATOM   3395  C   SER F   4     -24.493   5.502 -67.628  0.00  0.00      13   C  
ATOM   3396  O   SER F   4     -24.379   4.318 -67.424  0.00  0.00      13   O  
ATOM   3397  CB  SER F   4     -22.450   6.806 -68.271  0.00  0.00      13   C  
ATOM   3398  OG  SER F   4     -21.833   5.620 -68.693  0.00  0.00      13   O  
ATOM   3399  N   TYR F   5     -25.530   6.084 -68.330  0.00  0.00      13   N  
ATOM   3400  CA  TYR F   5     -26.494   5.288 -69.044  0.00  0.00      13   C  
ATOM   3401  C   TYR F   5     -27.198   6.188 -70.059  0.00  0.00      13   C  
ATOM   3402  O   TYR F   5     -27.622   7.271 -69.738  0.00  0.00      13   O  
ATOM   3403  CB  TYR F   5     -27.540   4.622 -68.132  0.00  0.00      13   C  
ATOM   3404  CG  TYR F   5     -28.458   3.760 -68.971  0.00  0.00      13   C  
ATOM   3405  CD1 TYR F   5     -29.687   4.241 -69.435  0.00  0.00      13   C  
ATOM   3406  CD2 TYR F   5     -28.073   2.465 -69.334  0.00  0.00      13   C  
ATOM   3407  CE1 TYR F   5     -30.494   3.451 -70.254  0.00  0.00      13   C  
ATOM   3408  CE2 TYR F   5     -28.892   1.681 -70.147  0.00  0.00      13   C  
ATOM   3409  CZ  TYR F   5     -30.112   2.161 -70.629  0.00  0.00      13   C  
ATOM   3410  OH  TYR F   5     -30.895   1.397 -71.437  0.00  0.00      13   O  
ATOM   3411  N   TRP F   6     -27.373   5.669 -71.319  0.00  0.00      13   N  
ATOM   3412  CA  TRP F   6     -28.218   6.341 -72.285  0.00  0.00      13   C  
ATOM   3413  C   TRP F   6     -27.620   7.671 -72.744  0.00  0.00      13   C  
ATOM   3414  O   TRP F   6     -26.539   7.703 -73.281  0.00  0.00      13   O  
ATOM   3415  CB  TRP F   6     -28.461   5.382 -73.460  0.00  0.00      13   C  
ATOM   3416  CG  TRP F   6     -29.338   5.995 -74.510  0.00  0.00      13   C  
ATOM   3417  CD1 TRP F   6     -30.727   6.142 -74.474  0.00  0.00      13   C  
ATOM   3418  CD2 TRP F   6     -28.969   6.534 -75.742  0.00  0.00      13   C  
ATOM   3419  CE2 TRP F   6     -30.158   6.955 -76.337  0.00  0.00      13   C  
ATOM   3420  CE3 TRP F   6     -27.740   6.691 -76.373  0.00  0.00      13   C  
ATOM   3421  NE1 TRP F   6     -31.118   6.695 -75.549  0.00  0.00      13   N  
ATOM   3422  CZ2 TRP F   6     -30.157   7.554 -77.593  0.00  0.00      13   C  
ATOM   3423  CZ3 TRP F   6     -27.735   7.293 -77.635  0.00  0.00      13   C  
ATOM   3424  CH2 TRP F   6     -28.926   7.718 -78.237  0.00  0.00      13   C  
ATOM   3425  N   LEU F   7     -28.410   8.784 -72.529  0.00  0.00      13   N  
ATOM   3426  CA  LEU F   7     -28.020  10.115 -72.965  0.00  0.00      13   C  
ATOM   3427  C   LEU F   7     -27.350  10.921 -71.851  0.00  0.00      13   C  
ATOM   3428  O   LEU F   7     -27.244  12.119 -71.978  0.00  0.00      13   O  
ATOM   3429  CB  LEU F   7     -29.239  10.848 -73.566  0.00  0.00      13   C  
ATOM   3430  CG  LEU F   7     -29.582  10.431 -75.010  0.00  0.00      13   C  
ATOM   3431  CD1 LEU F   7     -31.003  10.892 -75.383  0.00  0.00      13   C  
ATOM   3432  CD2 LEU F   7     -28.578  11.017 -76.021  0.00  0.00      13   C  
ATOM   3433  N   ARG F   8     -26.878  10.241 -70.746  0.00  0.00      13   N  
ATOM   3434  CA  ARG F   8     -26.265  10.967 -69.653  0.00  0.00      13   C  
ATOM   3435  C   ARG F   8     -25.009  10.261 -69.129  0.00  0.00      13   C  
ATOM   3436  O   ARG F   8     -25.099   9.186 -68.587  0.00  0.00      13   O  
ATOM   3437  CB  ARG F   8     -27.265  11.239 -68.508  0.00  0.00      13   C  
ATOM   3438  CG  ARG F   8     -28.020   9.990 -68.037  0.00  0.00      13   C  
ATOM   3439  CD  ARG F   8     -29.061  10.271 -66.947  0.00  0.00      13   C  
ATOM   3440  NE  ARG F   8     -30.345  10.573 -67.561  0.00  0.00      13   N  
ATOM   3441  CZ  ARG F   8     -30.919  11.802 -67.557  0.00  0.00      13   C  
ATOM   3442  NH1 ARG F   8     -30.307  12.902 -67.071  0.00  0.00      13   N1+
ATOM   3443  NH2 ARG F   8     -32.153  11.953 -68.081  0.00  0.00      13   N  
HETATM 3444  N   PRO F   9     -23.837  10.995 -69.093  0.00  0.00      13   N  
HETATM 3445  CA  PRO F   9     -22.856  10.780 -68.046  0.00  0.00      13   C  
HETATM 3446  C   PRO F   9     -23.408  11.246 -66.695  0.00  0.00      13   C  
HETATM 3447  O   PRO F   9     -23.737  12.393 -66.534  0.00  0.00      13   O  
HETATM 3448  CB  PRO F   9     -21.701  11.685 -68.523  0.00  0.00      13   C  
HETATM 3449  CG  PRO F   9     -21.918  11.768 -70.046  0.00  0.00      13   C  
HETATM 3450  CD  PRO F   9     -23.448  11.875 -70.173  0.00  0.00      13   C  
TER    3451      PRO F   9 
HETATM 3452  N   GLY F  10     -23.510  10.296 -65.701  0.00  0.00      13   N  
HETATM 3453  CA  GLY F  10     -23.896  10.684 -64.365  0.00  0.00      13   C  
HETATM 3454  C   GLY F  10     -22.675  10.796 -63.461  0.00  0.00      13   C  
HETATM 3455  O   GLY F  10     -22.567  10.155 -62.443  0.00  0.00      13   O  
HETATM 3456  NXT GLY F  10     -21.712  11.702 -63.826  0.00  0.00      13   N  
HETATM 3457  N   PCA A   1     -16.499 -33.956 -62.313  0.00  0.00      14   N  
HETATM 3458  CA  PCA A   1     -17.409 -33.294 -63.318  0.00  0.00      14   C  
HETATM 3459  C   PCA A   1     -16.906 -33.598 -64.724  0.00  0.00      14   C  
HETATM 3460  O   PCA A   1     -16.798 -32.684 -65.509  0.00  0.00      14   O  
HETATM 3461  CB  PCA A   1     -17.268 -31.820 -62.890  0.00  0.00      14   C  
HETATM 3462  CG  PCA A   1     -15.780 -31.627 -62.558  0.00  0.00      14   C  
HETATM 3463  CD  PCA A   1     -15.425 -33.028 -62.114  0.00  0.00      14   C  
HETATM 3464  OE  PCA A   1     -14.363 -33.377 -61.658  0.00  0.00      14   O  
ATOM   3465  N   HIS A   2     -16.600 -34.872 -65.158  0.00  0.00      14   N  
ATOM   3466  CA  HIS A   2     -15.276 -35.456 -65.254  0.00  0.00      14   C  
ATOM   3467  C   HIS A   2     -15.112 -36.305 -66.525  0.00  0.00      14   C  
ATOM   3468  O   HIS A   2     -14.033 -36.760 -66.833  0.00  0.00      14   O  
ATOM   3469  CB  HIS A   2     -15.098 -36.417 -64.064  0.00  0.00      14   C  
ATOM   3470  CG  HIS A   2     -13.753 -37.068 -64.080  0.00  0.00      14   C  
ATOM   3471  CD2 HIS A   2     -12.552 -36.477 -63.698  0.00  0.00      14   C  
ATOM   3472  ND1 HIS A   2     -13.503 -38.327 -64.484  0.00  0.00      14   N  
ATOM   3473  CE1 HIS A   2     -12.179 -38.463 -64.322  0.00  0.00      14   C  
ATOM   3474  NE2 HIS A   2     -11.558 -37.366 -63.858  0.00  0.00      14   N  
ATOM   3475  N   TRP A   3     -16.289 -36.672 -67.151  0.00  0.00      14   N  
ATOM   3476  CA  TRP A   3     -16.364 -37.749 -68.132  0.00  0.00      14   C  
ATOM   3477  C   TRP A   3     -16.615 -37.187 -69.531  0.00  0.00      14   C  
ATOM   3478  O   TRP A   3     -16.336 -36.036 -69.773  0.00  0.00      14   O  
ATOM   3479  CB  TRP A   3     -17.452 -38.749 -67.687  0.00  0.00      14   C  
ATOM   3480  CG  TRP A   3     -17.094 -39.317 -66.344  0.00  0.00      14   C  
ATOM   3481  CD1 TRP A   3     -17.639 -38.983 -65.100  0.00  0.00      14   C  
ATOM   3482  CD2 TRP A   3     -16.117 -40.267 -66.054  0.00  0.00      14   C  
ATOM   3483  CE2 TRP A   3     -16.118 -40.391 -64.665  0.00  0.00      14   C  
ATOM   3484  CE3 TRP A   3     -15.255 -41.012 -66.853  0.00  0.00      14   C  
ATOM   3485  NE1 TRP A   3     -17.024 -39.633 -64.197  0.00  0.00      14   N  
ATOM   3486  CZ2 TRP A   3     -15.205 -41.221 -64.021  0.00  0.00      14   C  
ATOM   3487  CZ3 TRP A   3     -14.353 -41.867 -66.209  0.00  0.00      14   C  
ATOM   3488  CH2 TRP A   3     -14.303 -41.941 -64.811  0.00  0.00      14   C  
ATOM   3489  N   SER A   4     -17.127 -38.042 -70.483  0.00  0.00      14   N  
ATOM   3490  CA  SER A   4     -17.492 -37.549 -71.797  0.00  0.00      14   C  
ATOM   3491  C   SER A   4     -18.422 -38.535 -72.498  0.00  0.00      14   C  
ATOM   3492  O   SER A   4     -18.353 -39.719 -72.275  0.00  0.00      14   O  
ATOM   3493  CB  SER A   4     -16.290 -37.231 -72.703  0.00  0.00      14   C  
ATOM   3494  OG  SER A   4     -15.599 -38.417 -72.987  0.00  0.00      14   O  
ATOM   3495  N   TYR A   5     -19.291 -37.953 -73.401  0.00  0.00      14   N  
ATOM   3496  CA  TYR A   5     -20.085 -38.749 -74.300  0.00  0.00      14   C  
ATOM   3497  C   TYR A   5     -20.562 -37.849 -75.437  0.00  0.00      14   C  
ATOM   3498  O   TYR A   5     -21.045 -36.766 -75.212  0.00  0.00      14   O  
ATOM   3499  CB  TYR A   5     -21.298 -39.415 -73.625  0.00  0.00      14   C  
ATOM   3500  CG  TYR A   5     -22.021 -40.277 -74.636  0.00  0.00      14   C  
ATOM   3501  CD1 TYR A   5     -23.128 -39.796 -75.345  0.00  0.00      14   C  
ATOM   3502  CD2 TYR A   5     -21.571 -41.572 -74.911  0.00  0.00      14   C  
ATOM   3503  CE1 TYR A   5     -23.746 -40.586 -76.315  0.00  0.00      14   C  
ATOM   3504  CE2 TYR A   5     -22.201 -42.356 -75.877  0.00  0.00      14   C  
ATOM   3505  CZ  TYR A   5     -23.295 -41.876 -76.602  0.00  0.00      14   C  
ATOM   3506  OH  TYR A   5     -23.892 -42.640 -77.555  0.00  0.00      14   O  
ATOM   3507  N   TRP A   6     -20.472 -38.368 -76.708  0.00  0.00      14   N  
ATOM   3508  CA  TRP A   6     -21.098 -37.696 -77.828  0.00  0.00      14   C  
ATOM   3509  C   TRP A   6     -20.418 -36.366 -78.152  0.00  0.00      14   C  
ATOM   3510  O   TRP A   6     -19.248 -36.334 -78.452  0.00  0.00      14   O  
ATOM   3511  CB  TRP A   6     -21.091 -38.655 -79.028  0.00  0.00      14   C  
ATOM   3512  CG  TRP A   6     -21.730 -38.042 -80.237  0.00  0.00      14   C  
ATOM   3513  CD1 TRP A   6     -23.097 -37.895 -80.491  0.00  0.00      14   C  
ATOM   3514  CD2 TRP A   6     -21.114 -37.503 -81.365  0.00  0.00      14   C  
ATOM   3515  CE2 TRP A   6     -22.153 -37.082 -82.194  0.00  0.00      14   C  
ATOM   3516  CE3 TRP A   6     -19.780 -37.346 -81.728  0.00  0.00      14   C  
ATOM   3517  NE1 TRP A   6     -23.255 -37.342 -81.624  0.00  0.00      14   N  
ATOM   3518  CZ2 TRP A   6     -21.891 -36.483 -83.423  0.00  0.00      14   C  
ATOM   3519  CZ3 TRP A   6     -19.512 -36.744 -82.961  0.00  0.00      14   C  
ATOM   3520  CH2 TRP A   6     -20.554 -36.319 -83.797  0.00  0.00      14   C  
ATOM   3521  N   LEU A   7     -21.235 -35.253 -78.107  0.00  0.00      14   N  
ATOM   3522  CA  LEU A   7     -20.762 -33.922 -78.452  0.00  0.00      14   C  
ATOM   3523  C   LEU A   7     -20.339 -33.116 -77.223  0.00  0.00      14   C  
ATOM   3524  O   LEU A   7     -20.210 -31.918 -77.325  0.00  0.00      14   O  
ATOM   3525  CB  LEU A   7     -21.831 -33.189 -79.293  0.00  0.00      14   C  
ATOM   3526  CG  LEU A   7     -21.864 -33.606 -80.776  0.00  0.00      14   C  
ATOM   3527  CD1 LEU A   7     -23.178 -33.145 -81.438  0.00  0.00      14   C  
ATOM   3528  CD2 LEU A   7     -20.673 -33.020 -81.557  0.00  0.00      14   C  
ATOM   3529  N   ARG A   8     -20.107 -33.796 -76.044  0.00  0.00      14   N  
ATOM   3530  CA  ARG A   8     -19.734 -33.070 -74.848  0.00  0.00      14   C  
ATOM   3531  C   ARG A   8     -18.615 -33.776 -74.072  0.00  0.00      14   C  
ATOM   3532  O   ARG A   8     -18.817 -34.851 -73.562  0.00  0.00      14   O  
ATOM   3533  CB  ARG A   8     -20.950 -32.798 -73.936  0.00  0.00      14   C  
ATOM   3534  CG  ARG A   8     -21.787 -34.047 -73.632  0.00  0.00      14   C  
ATOM   3535  CD  ARG A   8     -23.033 -33.766 -72.782  0.00  0.00      14   C  
ATOM   3536  NE  ARG A   8     -24.160 -33.464 -73.649  0.00  0.00      14   N  
ATOM   3537  CZ  ARG A   8     -24.722 -32.235 -73.765  0.00  0.00      14   C  
ATOM   3538  NH1 ARG A   8     -24.225 -31.135 -73.162  0.00  0.00      14   N1+
ATOM   3539  NH2 ARG A   8     -25.820 -32.084 -74.534  0.00  0.00      14   N  
HETATM 3540  N   PRO A   9     -17.476 -33.042 -73.795  0.00  0.00      14   N  
HETATM 3541  CA  PRO A   9     -16.734 -33.257 -72.566  0.00  0.00      14   C  
HETATM 3542  C   PRO A   9     -17.555 -32.791 -71.361  0.00  0.00      14   C  
HETATM 3543  O   PRO A   9     -17.910 -31.644 -71.271  0.00  0.00      14   O  
HETATM 3544  CB  PRO A   9     -15.505 -32.352 -72.793  0.00  0.00      14   C  
HETATM 3545  CG  PRO A   9     -15.401 -32.269 -74.328  0.00  0.00      14   C  
HETATM 3546  CD  PRO A   9     -16.871 -32.162 -74.770  0.00  0.00      14   C  
TER    3547      PRO A   9 
HETATM 3548  N   GLY A  10     -17.861 -33.741 -70.409  0.00  0.00      14   N  
HETATM 3549  CA  GLY A  10     -18.518 -33.353 -69.183  0.00  0.00      14   C  
HETATM 3550  C   GLY A  10     -17.510 -33.241 -68.044  0.00  0.00      14   C  
HETATM 3551  O   GLY A  10     -17.617 -33.882 -67.026  0.00  0.00      14   O  
HETATM 3552  NXT GLY A  10     -16.493 -32.335 -68.201  0.00  0.00      14   N  
HETATM 3553  N   PCA B   1     -16.500 -24.356 -62.313  0.00  0.00      14   N  
HETATM 3554  CA  PCA B   1     -17.409 -23.694 -63.318  0.00  0.00      14   C  
HETATM 3555  C   PCA B   1     -16.906 -23.998 -64.725  0.00  0.00      14   C  
HETATM 3556  O   PCA B   1     -16.798 -23.084 -65.509  0.00  0.00      14   O  
HETATM 3557  CB  PCA B   1     -17.268 -22.220 -62.890  0.00  0.00      14   C  
HETATM 3558  CG  PCA B   1     -15.779 -22.027 -62.558  0.00  0.00      14   C  
HETATM 3559  CD  PCA B   1     -15.425 -23.428 -62.114  0.00  0.00      14   C  
HETATM 3560  OE  PCA B   1     -14.362 -23.777 -61.658  0.00  0.00      14   O  
ATOM   3561  N   HIS B   2     -16.600 -25.272 -65.159  0.00  0.00      14   N  
ATOM   3562  CA  HIS B   2     -15.276 -25.856 -65.254  0.00  0.00      14   C  
ATOM   3563  C   HIS B   2     -15.112 -26.705 -66.525  0.00  0.00      14   C  
ATOM   3564  O   HIS B   2     -14.033 -27.160 -66.833  0.00  0.00      14   O  
ATOM   3565  CB  HIS B   2     -15.098 -26.817 -64.064  0.00  0.00      14   C  
ATOM   3566  CG  HIS B   2     -13.753 -27.468 -64.081  0.00  0.00      14   C  
ATOM   3567  CD2 HIS B   2     -12.552 -26.877 -63.698  0.00  0.00      14   C  
ATOM   3568  ND1 HIS B   2     -13.504 -28.727 -64.483  0.00  0.00      14   N  
ATOM   3569  CE1 HIS B   2     -12.178 -28.863 -64.322  0.00  0.00      14   C  
ATOM   3570  NE2 HIS B   2     -11.558 -27.766 -63.859  0.00  0.00      14   N  
ATOM   3571  N   TRP B   3     -16.289 -27.072 -67.151  0.00  0.00      14   N  
ATOM   3572  CA  TRP B   3     -16.364 -28.149 -68.133  0.00  0.00      14   C  
ATOM   3573  C   TRP B   3     -16.615 -27.587 -69.531  0.00  0.00      14   C  
ATOM   3574  O   TRP B   3     -16.336 -26.436 -69.773  0.00  0.00      14   O  
ATOM   3575  CB  TRP B   3     -17.452 -29.149 -67.687  0.00  0.00      14   C  
ATOM   3576  CG  TRP B   3     -17.094 -29.717 -66.344  0.00  0.00      14   C  
ATOM   3577  CD1 TRP B   3     -17.639 -29.383 -65.100  0.00  0.00      14   C  
ATOM   3578  CD2 TRP B   3     -16.117 -30.667 -66.054  0.00  0.00      14   C  
ATOM   3579  CE2 TRP B   3     -16.118 -30.791 -64.665  0.00  0.00      14   C  
ATOM   3580  CE3 TRP B   3     -15.255 -31.412 -66.853  0.00  0.00      14   C  
ATOM   3581  NE1 TRP B   3     -17.024 -30.033 -64.197  0.00  0.00      14   N  
ATOM   3582  CZ2 TRP B   3     -15.205 -31.621 -64.021  0.00  0.00      14   C  
ATOM   3583  CZ3 TRP B   3     -14.352 -32.267 -66.209  0.00  0.00      14   C  
ATOM   3584  CH2 TRP B   3     -14.303 -32.341 -64.811  0.00  0.00      14   C  
ATOM   3585  N   SER B   4     -17.127 -28.442 -70.483  0.00  0.00      14   N  
ATOM   3586  CA  SER B   4     -17.492 -27.949 -71.797  0.00  0.00      14   C  
ATOM   3587  C   SER B   4     -18.423 -28.935 -72.498  0.00  0.00      14   C  
ATOM   3588  O   SER B   4     -18.353 -30.119 -72.276  0.00  0.00      14   O  
ATOM   3589  CB  SER B   4     -16.291 -27.631 -72.703  0.00  0.00      14   C  
ATOM   3590  OG  SER B   4     -15.599 -28.817 -72.987  0.00  0.00      14   O  
ATOM   3591  N   TYR B   5     -19.291 -28.353 -73.401  0.00  0.00      14   N  
ATOM   3592  CA  TYR B   5     -20.085 -29.149 -74.300  0.00  0.00      14   C  
ATOM   3593  C   TYR B   5     -20.562 -28.249 -75.437  0.00  0.00      14   C  
ATOM   3594  O   TYR B   5     -21.045 -27.166 -75.212  0.00  0.00      14   O  
ATOM   3595  CB  TYR B   5     -21.298 -29.815 -73.625  0.00  0.00      14   C  
ATOM   3596  CG  TYR B   5     -22.021 -30.677 -74.636  0.00  0.00      14   C  
ATOM   3597  CD1 TYR B   5     -23.128 -30.196 -75.345  0.00  0.00      14   C  
ATOM   3598  CD2 TYR B   5     -21.571 -31.972 -74.911  0.00  0.00      14   C  
ATOM   3599  CE1 TYR B   5     -23.746 -30.986 -76.315  0.00  0.00      14   C  
ATOM   3600  CE2 TYR B   5     -22.201 -32.756 -75.877  0.00  0.00      14   C  
ATOM   3601  CZ  TYR B   5     -23.295 -32.276 -76.602  0.00  0.00      14   C  
ATOM   3602  OH  TYR B   5     -23.892 -33.040 -77.555  0.00  0.00      14   O  
ATOM   3603  N   TRP B   6     -20.472 -28.768 -76.708  0.00  0.00      14   N  
ATOM   3604  CA  TRP B   6     -21.098 -28.096 -77.828  0.00  0.00      14   C  
ATOM   3605  C   TRP B   6     -20.418 -26.766 -78.153  0.00  0.00      14   C  
ATOM   3606  O   TRP B   6     -19.248 -26.734 -78.453  0.00  0.00      14   O  
ATOM   3607  CB  TRP B   6     -21.091 -29.055 -79.028  0.00  0.00      14   C  
ATOM   3608  CG  TRP B   6     -21.730 -28.442 -80.237  0.00  0.00      14   C  
ATOM   3609  CD1 TRP B   6     -23.097 -28.295 -80.491  0.00  0.00      14   C  
ATOM   3610  CD2 TRP B   6     -21.113 -27.903 -81.365  0.00  0.00      14   C  
ATOM   3611  CE2 TRP B   6     -22.152 -27.482 -82.194  0.00  0.00      14   C  
ATOM   3612  CE3 TRP B   6     -19.780 -27.746 -81.728  0.00  0.00      14   C  
ATOM   3613  NE1 TRP B   6     -23.255 -27.742 -81.624  0.00  0.00      14   N  
ATOM   3614  CZ2 TRP B   6     -21.891 -26.883 -83.423  0.00  0.00      14   C  
ATOM   3615  CZ3 TRP B   6     -19.512 -27.144 -82.961  0.00  0.00      14   C  
ATOM   3616  CH2 TRP B   6     -20.554 -26.719 -83.797  0.00  0.00      14   C  
ATOM   3617  N   LEU B   7     -21.235 -25.653 -78.107  0.00  0.00      14   N  
ATOM   3618  CA  LEU B   7     -20.763 -24.322 -78.452  0.00  0.00      14   C  
ATOM   3619  C   LEU B   7     -20.339 -23.516 -77.223  0.00  0.00      14   C  
ATOM   3620  O   LEU B   7     -20.210 -22.318 -77.325  0.00  0.00      14   O  
ATOM   3621  CB  LEU B   7     -21.831 -23.589 -79.293  0.00  0.00      14   C  
ATOM   3622  CG  LEU B   7     -21.864 -24.006 -80.776  0.00  0.00      14   C  
ATOM   3623  CD1 LEU B   7     -23.178 -23.545 -81.438  0.00  0.00      14   C  
ATOM   3624  CD2 LEU B   7     -20.673 -23.420 -81.557  0.00  0.00      14   C  
ATOM   3625  N   ARG B   8     -20.108 -24.196 -76.044  0.00  0.00      14   N  
ATOM   3626  CA  ARG B   8     -19.735 -23.470 -74.847  0.00  0.00      14   C  
ATOM   3627  C   ARG B   8     -18.614 -24.176 -74.073  0.00  0.00      14   C  
ATOM   3628  O   ARG B   8     -18.817 -25.251 -73.562  0.00  0.00      14   O  
ATOM   3629  CB  ARG B   8     -20.950 -23.198 -73.936  0.00  0.00      14   C  
ATOM   3630  CG  ARG B   8     -21.788 -24.447 -73.632  0.00  0.00      14   C  
ATOM   3631  CD  ARG B   8     -23.033 -24.166 -72.782  0.00  0.00      14   C  
ATOM   3632  NE  ARG B   8     -24.160 -23.864 -73.649  0.00  0.00      14   N  
ATOM   3633  CZ  ARG B   8     -24.723 -22.635 -73.765  0.00  0.00      14   C  
ATOM   3634  NH1 ARG B   8     -24.226 -21.535 -73.162  0.00  0.00      14   N1+
ATOM   3635  NH2 ARG B   8     -25.820 -22.484 -74.534  0.00  0.00      14   N  
HETATM 3636  N   PRO B   9     -17.476 -23.442 -73.795  0.00  0.00      14   N  
HETATM 3637  CA  PRO B   9     -16.734 -23.657 -72.567  0.00  0.00      14   C  
HETATM 3638  C   PRO B   9     -17.555 -23.191 -71.360  0.00  0.00      14   C  
HETATM 3639  O   PRO B   9     -17.910 -22.044 -71.271  0.00  0.00      14   O  
HETATM 3640  CB  PRO B   9     -15.504 -22.752 -72.793  0.00  0.00      14   C  
HETATM 3641  CG  PRO B   9     -15.400 -22.669 -74.328  0.00  0.00      14   C  
HETATM 3642  CD  PRO B   9     -16.870 -22.562 -74.770  0.00  0.00      14   C  
TER    3643      PRO B   9 
HETATM 3644  N   GLY B  10     -17.861 -24.141 -70.409  0.00  0.00      14   N  
HETATM 3645  CA  GLY B  10     -18.518 -23.753 -69.183  0.00  0.00      14   C  
HETATM 3646  C   GLY B  10     -17.510 -23.641 -68.044  0.00  0.00      14   C  
HETATM 3647  O   GLY B  10     -17.618 -24.282 -67.026  0.00  0.00      14   O  
HETATM 3648  NXT GLY B  10     -16.493 -22.735 -68.201  0.00  0.00      14   N  
HETATM 3649  N   PCA C   1     -16.500 -14.756 -62.313  0.00  0.00      14   N  
HETATM 3650  CA  PCA C   1     -17.409 -14.094 -63.318  0.00  0.00      14   C  
HETATM 3651  C   PCA C   1     -16.905 -14.398 -64.725  0.00  0.00      14   C  
HETATM 3652  O   PCA C   1     -16.798 -13.484 -65.509  0.00  0.00      14   O  
HETATM 3653  CB  PCA C   1     -17.268 -12.620 -62.890  0.00  0.00      14   C  
HETATM 3654  CG  PCA C   1     -15.779 -12.427 -62.558  0.00  0.00      14   C  
HETATM 3655  CD  PCA C   1     -15.425 -13.828 -62.114  0.00  0.00      14   C  
HETATM 3656  OE  PCA C   1     -14.362 -14.177 -61.658  0.00  0.00      14   O  
ATOM   3657  N   HIS C   2     -16.600 -15.672 -65.159  0.00  0.00      14   N  
ATOM   3658  CA  HIS C   2     -15.276 -16.256 -65.254  0.00  0.00      14   C  
ATOM   3659  C   HIS C   2     -15.112 -17.105 -66.525  0.00  0.00      14   C  
ATOM   3660  O   HIS C   2     -14.033 -17.560 -66.833  0.00  0.00      14   O  
ATOM   3661  CB  HIS C   2     -15.098 -17.217 -64.064  0.00  0.00      14   C  
ATOM   3662  CG  HIS C   2     -13.754 -17.868 -64.081  0.00  0.00      14   C  
ATOM   3663  CD2 HIS C   2     -12.552 -17.277 -63.698  0.00  0.00      14   C  
ATOM   3664  ND1 HIS C   2     -13.504 -19.127 -64.484  0.00  0.00      14   N  
ATOM   3665  CE1 HIS C   2     -12.178 -19.263 -64.322  0.00  0.00      14   C  
ATOM   3666  NE2 HIS C   2     -11.559 -18.166 -63.858  0.00  0.00      14   N  
ATOM   3667  N   TRP C   3     -16.288 -17.472 -67.151  0.00  0.00      14   N  
ATOM   3668  CA  TRP C   3     -16.364 -18.549 -68.133  0.00  0.00      14   C  
ATOM   3669  C   TRP C   3     -16.614 -17.987 -69.531  0.00  0.00      14   C  
ATOM   3670  O   TRP C   3     -16.336 -16.836 -69.773  0.00  0.00      14   O  
ATOM   3671  CB  TRP C   3     -17.452 -19.549 -67.687  0.00  0.00      14   C  
ATOM   3672  CG  TRP C   3     -17.094 -20.117 -66.344  0.00  0.00      14   C  
ATOM   3673  CD1 TRP C   3     -17.639 -19.783 -65.100  0.00  0.00      14   C  
ATOM   3674  CD2 TRP C   3     -16.118 -21.067 -66.053  0.00  0.00      14   C  
ATOM   3675  CE2 TRP C   3     -16.119 -21.191 -64.665  0.00  0.00      14   C  
ATOM   3676  CE3 TRP C   3     -15.255 -21.812 -66.853  0.00  0.00      14   C  
ATOM   3677  NE1 TRP C   3     -17.023 -20.433 -64.198  0.00  0.00      14   N  
ATOM   3678  CZ2 TRP C   3     -15.205 -22.021 -64.021  0.00  0.00      14   C  
ATOM   3679  CZ3 TRP C   3     -14.352 -22.667 -66.209  0.00  0.00      14   C  
ATOM   3680  CH2 TRP C   3     -14.303 -22.741 -64.811  0.00  0.00      14   C  
ATOM   3681  N   SER C   4     -17.128 -18.842 -70.483  0.00  0.00      14   N  
ATOM   3682  CA  SER C   4     -17.492 -18.349 -71.797  0.00  0.00      14   C  
ATOM   3683  C   SER C   4     -18.423 -19.335 -72.498  0.00  0.00      14   C  
ATOM   3684  O   SER C   4     -18.353 -20.519 -72.276  0.00  0.00      14   O  
ATOM   3685  CB  SER C   4     -16.291 -18.031 -72.703  0.00  0.00      14   C  
ATOM   3686  OG  SER C   4     -15.600 -19.217 -72.987  0.00  0.00      14   O  
ATOM   3687  N   TYR C   5     -19.291 -18.753 -73.401  0.00  0.00      14   N  
ATOM   3688  CA  TYR C   5     -20.085 -19.549 -74.300  0.00  0.00      14   C  
ATOM   3689  C   TYR C   5     -20.562 -18.649 -75.437  0.00  0.00      14   C  
ATOM   3690  O   TYR C   5     -21.044 -17.566 -75.212  0.00  0.00      14   O  
ATOM   3691  CB  TYR C   5     -21.299 -20.215 -73.625  0.00  0.00      14   C  
ATOM   3692  CG  TYR C   5     -22.021 -21.077 -74.637  0.00  0.00      14   C  
ATOM   3693  CD1 TYR C   5     -23.128 -20.596 -75.345  0.00  0.00      14   C  
ATOM   3694  CD2 TYR C   5     -21.570 -22.372 -74.911  0.00  0.00      14   C  
ATOM   3695  CE1 TYR C   5     -23.746 -21.386 -76.315  0.00  0.00      14   C  
ATOM   3696  CE2 TYR C   5     -22.202 -23.156 -75.877  0.00  0.00      14   C  
ATOM   3697  CZ  TYR C   5     -23.295 -22.676 -76.602  0.00  0.00      14   C  
ATOM   3698  OH  TYR C   5     -23.893 -23.440 -77.555  0.00  0.00      14   O  
ATOM   3699  N   TRP C   6     -20.472 -19.168 -76.708  0.00  0.00      14   N  
ATOM   3700  CA  TRP C   6     -21.098 -18.496 -77.828  0.00  0.00      14   C  
ATOM   3701  C   TRP C   6     -20.418 -17.166 -78.153  0.00  0.00      14   C  
ATOM   3702  O   TRP C   6     -19.248 -17.134 -78.454  0.00  0.00      14   O  
ATOM   3703  CB  TRP C   6     -21.091 -19.455 -79.028  0.00  0.00      14   C  
ATOM   3704  CG  TRP C   6     -21.730 -18.842 -80.237  0.00  0.00      14   C  
ATOM   3705  CD1 TRP C   6     -23.097 -18.695 -80.491  0.00  0.00      14   C  
ATOM   3706  CD2 TRP C   6     -21.114 -18.303 -81.365  0.00  0.00      14   C  
ATOM   3707  CE2 TRP C   6     -22.152 -17.882 -82.194  0.00  0.00      14   C  
ATOM   3708  CE3 TRP C   6     -19.779 -18.146 -81.728  0.00  0.00      14   C  
ATOM   3709  NE1 TRP C   6     -23.255 -18.142 -81.624  0.00  0.00      14   N  
ATOM   3710  CZ2 TRP C   6     -21.891 -17.283 -83.423  0.00  0.00      14   C  
ATOM   3711  CZ3 TRP C   6     -19.512 -17.544 -82.961  0.00  0.00      14   C  
ATOM   3712  CH2 TRP C   6     -20.554 -17.119 -83.797  0.00  0.00      14   C  
ATOM   3713  N   LEU C   7     -21.235 -16.053 -78.107  0.00  0.00      14   N  
ATOM   3714  CA  LEU C   7     -20.763 -14.722 -78.452  0.00  0.00      14   C  
ATOM   3715  C   LEU C   7     -20.339 -13.916 -77.223  0.00  0.00      14   C  
ATOM   3716  O   LEU C   7     -20.209 -12.718 -77.325  0.00  0.00      14   O  
ATOM   3717  CB  LEU C   7     -21.831 -13.989 -79.293  0.00  0.00      14   C  
ATOM   3718  CG  LEU C   7     -21.864 -14.406 -80.776  0.00  0.00      14   C  
ATOM   3719  CD1 LEU C   7     -23.177 -13.945 -81.438  0.00  0.00      14   C  
ATOM   3720  CD2 LEU C   7     -20.672 -13.820 -81.557  0.00  0.00      14   C  
ATOM   3721  N   ARG C   8     -20.108 -14.596 -76.044  0.00  0.00      14   N  
ATOM   3722  CA  ARG C   8     -19.735 -13.870 -74.848  0.00  0.00      14   C  
ATOM   3723  C   ARG C   8     -18.614 -14.576 -74.073  0.00  0.00      14   C  
ATOM   3724  O   ARG C   8     -18.817 -15.651 -73.562  0.00  0.00      14   O  
ATOM   3725  CB  ARG C   8     -20.950 -13.598 -73.936  0.00  0.00      14   C  
ATOM   3726  CG  ARG C   8     -21.788 -14.847 -73.632  0.00  0.00      14   C  
ATOM   3727  CD  ARG C   8     -23.033 -14.566 -72.782  0.00  0.00      14   C  
ATOM   3728  NE  ARG C   8     -24.160 -14.264 -73.649  0.00  0.00      14   N  
ATOM   3729  CZ  ARG C   8     -24.723 -13.035 -73.765  0.00  0.00      14   C  
ATOM   3730  NH1 ARG C   8     -24.226 -11.935 -73.162  0.00  0.00      14   N1+
ATOM   3731  NH2 ARG C   8     -25.821 -12.884 -74.534  0.00  0.00      14   N  
HETATM 3732  N   PRO C   9     -17.477 -13.842 -73.795  0.00  0.00      14   N  
HETATM 3733  CA  PRO C   9     -16.734 -14.057 -72.567  0.00  0.00      14   C  
HETATM 3734  C   PRO C   9     -17.555 -13.591 -71.360  0.00  0.00      14   C  
HETATM 3735  O   PRO C   9     -17.910 -12.444 -71.271  0.00  0.00      14   O  
HETATM 3736  CB  PRO C   9     -15.504 -13.152 -72.793  0.00  0.00      14   C  
HETATM 3737  CG  PRO C   9     -15.401 -13.069 -74.328  0.00  0.00      14   C  
HETATM 3738  CD  PRO C   9     -16.870 -12.962 -74.770  0.00  0.00      14   C  
TER    3739      PRO C   9 
HETATM 3740  N   GLY C  10     -17.861 -14.541 -70.409  0.00  0.00      14   N  
HETATM 3741  CA  GLY C  10     -18.518 -14.153 -69.183  0.00  0.00      14   C  
HETATM 3742  C   GLY C  10     -17.510 -14.041 -68.044  0.00  0.00      14   C  
HETATM 3743  O   GLY C  10     -17.617 -14.682 -67.026  0.00  0.00      14   O  
HETATM 3744  NXT GLY C  10     -16.493 -13.135 -68.201  0.00  0.00      14   N  
HETATM 3745  N   PCA D   1     -16.500  -5.156 -62.313  0.00  0.00      14   N  
HETATM 3746  CA  PCA D   1     -17.409  -4.494 -63.318  0.00  0.00      14   C  
HETATM 3747  C   PCA D   1     -16.906  -4.798 -64.724  0.00  0.00      14   C  
HETATM 3748  O   PCA D   1     -16.799  -3.884 -65.509  0.00  0.00      14   O  
HETATM 3749  CB  PCA D   1     -17.268  -3.020 -62.890  0.00  0.00      14   C  
HETATM 3750  CG  PCA D   1     -15.779  -2.827 -62.558  0.00  0.00      14   C  
HETATM 3751  CD  PCA D   1     -15.425  -4.228 -62.114  0.00  0.00      14   C  
HETATM 3752  OE  PCA D   1     -14.363  -4.577 -61.658  0.00  0.00      14   O  
ATOM   3753  N   HIS D   2     -16.600  -6.072 -65.159  0.00  0.00      14   N  
ATOM   3754  CA  HIS D   2     -15.276  -6.656 -65.254  0.00  0.00      14   C  
ATOM   3755  C   HIS D   2     -15.112  -7.505 -66.525  0.00  0.00      14   C  
ATOM   3756  O   HIS D   2     -14.033  -7.960 -66.833  0.00  0.00      14   O  
ATOM   3757  CB  HIS D   2     -15.097  -7.617 -64.064  0.00  0.00      14   C  
ATOM   3758  CG  HIS D   2     -13.754  -8.268 -64.081  0.00  0.00      14   C  
ATOM   3759  CD2 HIS D   2     -12.552  -7.677 -63.698  0.00  0.00      14   C  
ATOM   3760  ND1 HIS D   2     -13.504  -9.527 -64.484  0.00  0.00      14   N  
ATOM   3761  CE1 HIS D   2     -12.178  -9.663 -64.322  0.00  0.00      14   C  
ATOM   3762  NE2 HIS D   2     -11.558  -8.566 -63.858  0.00  0.00      14   N  
ATOM   3763  N   TRP D   3     -16.288  -7.872 -67.151  0.00  0.00      14   N  
ATOM   3764  CA  TRP D   3     -16.364  -8.949 -68.133  0.00  0.00      14   C  
ATOM   3765  C   TRP D   3     -16.614  -8.387 -69.531  0.00  0.00      14   C  
ATOM   3766  O   TRP D   3     -16.336  -7.236 -69.773  0.00  0.00      14   O  
ATOM   3767  CB  TRP D   3     -17.453  -9.949 -67.686  0.00  0.00      14   C  
ATOM   3768  CG  TRP D   3     -17.095 -10.517 -66.344  0.00  0.00      14   C  
ATOM   3769  CD1 TRP D   3     -17.639 -10.183 -65.100  0.00  0.00      14   C  
ATOM   3770  CD2 TRP D   3     -16.117 -11.467 -66.053  0.00  0.00      14   C  
ATOM   3771  CE2 TRP D   3     -16.119 -11.591 -64.665  0.00  0.00      14   C  
ATOM   3772  CE3 TRP D   3     -15.255 -12.212 -66.853  0.00  0.00      14   C  
ATOM   3773  NE1 TRP D   3     -17.023 -10.833 -64.198  0.00  0.00      14   N  
ATOM   3774  CZ2 TRP D   3     -15.206 -12.421 -64.021  0.00  0.00      14   C  
ATOM   3775  CZ3 TRP D   3     -14.353 -13.067 -66.209  0.00  0.00      14   C  
ATOM   3776  CH2 TRP D   3     -14.302 -13.141 -64.811  0.00  0.00      14   C  
ATOM   3777  N   SER D   4     -17.128  -9.242 -70.483  0.00  0.00      14   N  
ATOM   3778  CA  SER D   4     -17.492  -8.749 -71.797  0.00  0.00      14   C  
ATOM   3779  C   SER D   4     -18.423  -9.735 -72.498  0.00  0.00      14   C  
ATOM   3780  O   SER D   4     -18.353 -10.919 -72.276  0.00  0.00      14   O  
ATOM   3781  CB  SER D   4     -16.291  -8.431 -72.703  0.00  0.00      14   C  
ATOM   3782  OG  SER D   4     -15.600  -9.617 -72.987  0.00  0.00      14   O  
ATOM   3783  N   TYR D   5     -19.291  -9.153 -73.401  0.00  0.00      14   N  
ATOM   3784  CA  TYR D   5     -20.085  -9.949 -74.300  0.00  0.00      14   C  
ATOM   3785  C   TYR D   5     -20.563  -9.049 -75.437  0.00  0.00      14   C  
ATOM   3786  O   TYR D   5     -21.044  -7.966 -75.212  0.00  0.00      14   O  
ATOM   3787  CB  TYR D   5     -21.299 -10.615 -73.625  0.00  0.00      14   C  
ATOM   3788  CG  TYR D   5     -22.021 -11.477 -74.637  0.00  0.00      14   C  
ATOM   3789  CD1 TYR D   5     -23.128 -10.996 -75.346  0.00  0.00      14   C  
ATOM   3790  CD2 TYR D   5     -21.570 -12.772 -74.911  0.00  0.00      14   C  
ATOM   3791  CE1 TYR D   5     -23.747 -11.786 -76.314  0.00  0.00      14   C  
ATOM   3792  CE2 TYR D   5     -22.202 -13.556 -75.877  0.00  0.00      14   C  
ATOM   3793  CZ  TYR D   5     -23.295 -13.076 -76.602  0.00  0.00      14   C  
ATOM   3794  OH  TYR D   5     -23.893 -13.840 -77.555  0.00  0.00      14   O  
ATOM   3795  N   TRP D   6     -20.472  -9.568 -76.708  0.00  0.00      14   N  
ATOM   3796  CA  TRP D   6     -21.098  -8.896 -77.828  0.00  0.00      14   C  
ATOM   3797  C   TRP D   6     -20.418  -7.566 -78.153  0.00  0.00      14   C  
ATOM   3798  O   TRP D   6     -19.248  -7.534 -78.454  0.00  0.00      14   O  
ATOM   3799  CB  TRP D   6     -21.092  -9.855 -79.028  0.00  0.00      14   C  
ATOM   3800  CG  TRP D   6     -21.730  -9.242 -80.237  0.00  0.00      14   C  
ATOM   3801  CD1 TRP D   6     -23.097  -9.095 -80.491  0.00  0.00      14   C  
ATOM   3802  CD2 TRP D   6     -21.114  -8.703 -81.365  0.00  0.00      14   C  
ATOM   3803  CE2 TRP D   6     -22.153  -8.282 -82.194  0.00  0.00      14   C  
ATOM   3804  CE3 TRP D   6     -19.780  -8.546 -81.727  0.00  0.00      14   C  
ATOM   3805  NE1 TRP D   6     -23.255  -8.542 -81.624  0.00  0.00      14   N  
ATOM   3806  CZ2 TRP D   6     -21.891  -7.683 -83.423  0.00  0.00      14   C  
ATOM   3807  CZ3 TRP D   6     -19.513  -7.944 -82.961  0.00  0.00      14   C  
ATOM   3808  CH2 TRP D   6     -20.553  -7.519 -83.797  0.00  0.00      14   C  
ATOM   3809  N   LEU D   7     -21.235  -6.453 -78.107  0.00  0.00      14   N  
ATOM   3810  CA  LEU D   7     -20.763  -5.122 -78.452  0.00  0.00      14   C  
ATOM   3811  C   LEU D   7     -20.339  -4.316 -77.223  0.00  0.00      14   C  
ATOM   3812  O   LEU D   7     -20.209  -3.118 -77.325  0.00  0.00      14   O  
ATOM   3813  CB  LEU D   7     -21.831  -4.389 -79.293  0.00  0.00      14   C  
ATOM   3814  CG  LEU D   7     -21.864  -4.806 -80.777  0.00  0.00      14   C  
ATOM   3815  CD1 LEU D   7     -23.178  -4.345 -81.438  0.00  0.00      14   C  
ATOM   3816  CD2 LEU D   7     -20.672  -4.220 -81.557  0.00  0.00      14   C  
ATOM   3817  N   ARG D   8     -20.108  -4.996 -76.044  0.00  0.00      14   N  
ATOM   3818  CA  ARG D   8     -19.735  -4.270 -74.848  0.00  0.00      14   C  
ATOM   3819  C   ARG D   8     -18.615  -4.976 -74.073  0.00  0.00      14   C  
ATOM   3820  O   ARG D   8     -18.817  -6.051 -73.562  0.00  0.00      14   O  
ATOM   3821  CB  ARG D   8     -20.950  -3.998 -73.936  0.00  0.00      14   C  
ATOM   3822  CG  ARG D   8     -21.788  -5.247 -73.632  0.00  0.00      14   C  
ATOM   3823  CD  ARG D   8     -23.032  -4.966 -72.782  0.00  0.00      14   C  
ATOM   3824  NE  ARG D   8     -24.159  -4.664 -73.649  0.00  0.00      14   N  
ATOM   3825  CZ  ARG D   8     -24.723  -3.435 -73.765  0.00  0.00      14   C  
ATOM   3826  NH1 ARG D   8     -24.226  -2.335 -73.162  0.00  0.00      14   N1+
ATOM   3827  NH2 ARG D   8     -25.821  -3.284 -74.534  0.00  0.00      14   N  
HETATM 3828  N   PRO D   9     -17.477  -4.242 -73.795  0.00  0.00      14   N  
HETATM 3829  CA  PRO D   9     -16.735  -4.457 -72.566  0.00  0.00      14   C  
HETATM 3830  C   PRO D   9     -17.555  -3.991 -71.361  0.00  0.00      14   C  
HETATM 3831  O   PRO D   9     -17.910  -2.844 -71.271  0.00  0.00      14   O  
HETATM 3832  CB  PRO D   9     -15.504  -3.552 -72.793  0.00  0.00      14   C  
HETATM 3833  CG  PRO D   9     -15.401  -3.469 -74.328  0.00  0.00      14   C  
HETATM 3834  CD  PRO D   9     -16.871  -3.362 -74.770  0.00  0.00      14   C  
TER    3835      PRO D   9 
HETATM 3836  N   GLY D  10     -17.861  -4.941 -70.409  0.00  0.00      14   N  
HETATM 3837  CA  GLY D  10     -18.517  -4.553 -69.183  0.00  0.00      14   C  
HETATM 3838  C   GLY D  10     -17.511  -4.441 -68.044  0.00  0.00      14   C  
HETATM 3839  O   GLY D  10     -17.617  -5.082 -67.026  0.00  0.00      14   O  
HETATM 3840  NXT GLY D  10     -16.493  -3.535 -68.201  0.00  0.00      14   N  
HETATM 3841  N   PCA E   1     -16.500   4.444 -62.313  0.00  0.00      14   N  
HETATM 3842  CA  PCA E   1     -17.410   5.106 -63.318  0.00  0.00      14   C  
HETATM 3843  C   PCA E   1     -16.906   4.802 -64.724  0.00  0.00      14   C  
HETATM 3844  O   PCA E   1     -16.799   5.716 -65.509  0.00  0.00      14   O  
HETATM 3845  CB  PCA E   1     -17.268   6.580 -62.890  0.00  0.00      14   C  
HETATM 3846  CG  PCA E   1     -15.779   6.773 -62.558  0.00  0.00      14   C  
HETATM 3847  CD  PCA E   1     -15.425   5.372 -62.114  0.00  0.00      14   C  
HETATM 3848  OE  PCA E   1     -14.363   5.023 -61.658  0.00  0.00      14   O  
ATOM   3849  N   HIS E   2     -16.600   3.528 -65.159  0.00  0.00      14   N  
ATOM   3850  CA  HIS E   2     -15.276   2.944 -65.254  0.00  0.00      14   C  
ATOM   3851  C   HIS E   2     -15.112   2.095 -66.525  0.00  0.00      14   C  
ATOM   3852  O   HIS E   2     -14.033   1.640 -66.833  0.00  0.00      14   O  
ATOM   3853  CB  HIS E   2     -15.098   1.983 -64.064  0.00  0.00      14   C  
ATOM   3854  CG  HIS E   2     -13.754   1.332 -64.081  0.00  0.00      14   C  
ATOM   3855  CD2 HIS E   2     -12.552   1.923 -63.698  0.00  0.00      14   C  
ATOM   3856  ND1 HIS E   2     -13.504   0.073 -64.484  0.00  0.00      14   N  
ATOM   3857  CE1 HIS E   2     -12.178  -0.063 -64.322  0.00  0.00      14   C  
ATOM   3858  NE2 HIS E   2     -11.558   1.034 -63.858  0.00  0.00      14   N  
ATOM   3859  N   TRP E   3     -16.288   1.728 -67.151  0.00  0.00      14   N  
ATOM   3860  CA  TRP E   3     -16.364   0.651 -68.133  0.00  0.00      14   C  
ATOM   3861  C   TRP E   3     -16.614   1.213 -69.531  0.00  0.00      14   C  
ATOM   3862  O   TRP E   3     -16.336   2.364 -69.773  0.00  0.00      14   O  
ATOM   3863  CB  TRP E   3     -17.453  -0.349 -67.687  0.00  0.00      14   C  
ATOM   3864  CG  TRP E   3     -17.095  -0.917 -66.344  0.00  0.00      14   C  
ATOM   3865  CD1 TRP E   3     -17.639  -0.583 -65.100  0.00  0.00      14   C  
ATOM   3866  CD2 TRP E   3     -16.117  -1.867 -66.054  0.00  0.00      14   C  
ATOM   3867  CE2 TRP E   3     -16.119  -1.991 -64.665  0.00  0.00      14   C  
ATOM   3868  CE3 TRP E   3     -15.255  -2.612 -66.853  0.00  0.00      14   C  
ATOM   3869  NE1 TRP E   3     -17.023  -1.233 -64.198  0.00  0.00      14   N  
ATOM   3870  CZ2 TRP E   3     -15.206  -2.821 -64.021  0.00  0.00      14   C  
ATOM   3871  CZ3 TRP E   3     -14.353  -3.467 -66.209  0.00  0.00      14   C  
ATOM   3872  CH2 TRP E   3     -14.303  -3.541 -64.811  0.00  0.00      14   C  
ATOM   3873  N   SER E   4     -17.127   0.358 -70.483  0.00  0.00      14   N  
ATOM   3874  CA  SER E   4     -17.493   0.851 -71.797  0.00  0.00      14   C  
ATOM   3875  C   SER E   4     -18.423  -0.135 -72.498  0.00  0.00      14   C  
ATOM   3876  O   SER E   4     -18.353  -1.319 -72.276  0.00  0.00      14   O  
ATOM   3877  CB  SER E   4     -16.291   1.169 -72.703  0.00  0.00      14   C  
ATOM   3878  OG  SER E   4     -15.600  -0.017 -72.987  0.00  0.00      14   O  
ATOM   3879  N   TYR E   5     -19.291   0.447 -73.401  0.00  0.00      14   N  
ATOM   3880  CA  TYR E   5     -20.086  -0.349 -74.300  0.00  0.00      14   C  
ATOM   3881  C   TYR E   5     -20.563   0.551 -75.437  0.00  0.00      14   C  
ATOM   3882  O   TYR E   5     -21.044   1.634 -75.212  0.00  0.00      14   O  
ATOM   3883  CB  TYR E   5     -21.299  -1.015 -73.625  0.00  0.00      14   C  
ATOM   3884  CG  TYR E   5     -22.022  -1.877 -74.636  0.00  0.00      14   C  
ATOM   3885  CD1 TYR E   5     -23.128  -1.396 -75.346  0.00  0.00      14   C  
ATOM   3886  CD2 TYR E   5     -21.570  -3.172 -74.911  0.00  0.00      14   C  
ATOM   3887  CE1 TYR E   5     -23.747  -2.186 -76.315  0.00  0.00      14   C  
ATOM   3888  CE2 TYR E   5     -22.202  -3.956 -75.877  0.00  0.00      14   C  
ATOM   3889  CZ  TYR E   5     -23.295  -3.476 -76.602  0.00  0.00      14   C  
ATOM   3890  OH  TYR E   5     -23.893  -4.240 -77.555  0.00  0.00      14   O  
ATOM   3891  N   TRP E   6     -20.473   0.032 -76.708  0.00  0.00      14   N  
ATOM   3892  CA  TRP E   6     -21.098   0.704 -77.828  0.00  0.00      14   C  
ATOM   3893  C   TRP E   6     -20.418   2.034 -78.153  0.00  0.00      14   C  
ATOM   3894  O   TRP E   6     -19.248   2.066 -78.454  0.00  0.00      14   O  
ATOM   3895  CB  TRP E   6     -21.092  -0.255 -79.028  0.00  0.00      14   C  
ATOM   3896  CG  TRP E   6     -21.731   0.358 -80.237  0.00  0.00      14   C  
ATOM   3897  CD1 TRP E   6     -23.097   0.505 -80.491  0.00  0.00      14   C  
ATOM   3898  CD2 TRP E   6     -21.114   0.897 -81.365  0.00  0.00      14   C  
ATOM   3899  CE2 TRP E   6     -22.153   1.318 -82.194  0.00  0.00      14   C  
ATOM   3900  CE3 TRP E   6     -19.780   1.054 -81.728  0.00  0.00      14   C  
ATOM   3901  NE1 TRP E   6     -23.256   1.058 -81.624  0.00  0.00      14   N  
ATOM   3902  CZ2 TRP E   6     -21.891   1.917 -83.423  0.00  0.00      14   C  
ATOM   3903  CZ3 TRP E   6     -19.513   1.656 -82.961  0.00  0.00      14   C  
ATOM   3904  CH2 TRP E   6     -20.553   2.081 -83.797  0.00  0.00      14   C  
ATOM   3905  N   LEU E   7     -21.235   3.147 -78.107  0.00  0.00      14   N  
ATOM   3906  CA  LEU E   7     -20.763   4.478 -78.452  0.00  0.00      14   C  
ATOM   3907  C   LEU E   7     -20.339   5.284 -77.223  0.00  0.00      14   C  
ATOM   3908  O   LEU E   7     -20.209   6.482 -77.325  0.00  0.00      14   O  
ATOM   3909  CB  LEU E   7     -21.831   5.211 -79.293  0.00  0.00      14   C  
ATOM   3910  CG  LEU E   7     -21.864   4.794 -80.777  0.00  0.00      14   C  
ATOM   3911  CD1 LEU E   7     -23.178   5.255 -81.438  0.00  0.00      14   C  
ATOM   3912  CD2 LEU E   7     -20.673   5.380 -81.557  0.00  0.00      14   C  
ATOM   3913  N   ARG E   8     -20.108   4.604 -76.044  0.00  0.00      14   N  
ATOM   3914  CA  ARG E   8     -19.735   5.330 -74.848  0.00  0.00      14   C  
ATOM   3915  C   ARG E   8     -18.615   4.624 -74.073  0.00  0.00      14   C  
ATOM   3916  O   ARG E   8     -18.816   3.549 -73.562  0.00  0.00      14   O  
ATOM   3917  CB  ARG E   8     -20.950   5.602 -73.936  0.00  0.00      14   C  
ATOM   3918  CG  ARG E   8     -21.788   4.353 -73.632  0.00  0.00      14   C  
ATOM   3919  CD  ARG E   8     -23.032   4.634 -72.782  0.00  0.00      14   C  
ATOM   3920  NE  ARG E   8     -24.160   4.936 -73.649  0.00  0.00      14   N  
ATOM   3921  CZ  ARG E   8     -24.723   6.165 -73.765  0.00  0.00      14   C  
ATOM   3922  NH1 ARG E   8     -24.225   7.265 -73.162  0.00  0.00      14   N1+
ATOM   3923  NH2 ARG E   8     -25.821   6.316 -74.534  0.00  0.00      14   N  
HETATM 3924  N   PRO E   9     -17.477   5.358 -73.795  0.00  0.00      14   N  
HETATM 3925  CA  PRO E   9     -16.735   5.143 -72.566  0.00  0.00      14   C  
HETATM 3926  C   PRO E   9     -17.555   5.609 -71.361  0.00  0.00      14   C  
HETATM 3927  O   PRO E   9     -17.910   6.756 -71.271  0.00  0.00      14   O  
HETATM 3928  CB  PRO E   9     -15.504   6.048 -72.793  0.00  0.00      14   C  
HETATM 3929  CG  PRO E   9     -15.401   6.131 -74.328  0.00  0.00      14   C  
HETATM 3930  CD  PRO E   9     -16.871   6.238 -74.770  0.00  0.00      14   C  
TER    3931      PRO E   9 
HETATM 3932  N   GLY E  10     -17.861   4.659 -70.409  0.00  0.00      14   N  
HETATM 3933  CA  GLY E  10     -18.517   5.047 -69.183  0.00  0.00      14   C  
HETATM 3934  C   GLY E  10     -17.511   5.159 -68.044  0.00  0.00      14   C  
HETATM 3935  O   GLY E  10     -17.617   4.518 -67.026  0.00  0.00      14   O  
HETATM 3936  NXT GLY E  10     -16.493   6.065 -68.201  0.00  0.00      14   N  
HETATM 3937  N   PCA F   1     -16.500  14.044 -62.313  0.00  0.00      14   N  
HETATM 3938  CA  PCA F   1     -17.410  14.706 -63.318  0.00  0.00      14   C  
HETATM 3939  C   PCA F   1     -16.906  14.402 -64.725  0.00  0.00      14   C  
HETATM 3940  O   PCA F   1     -16.799  15.316 -65.509  0.00  0.00      14   O  
HETATM 3941  CB  PCA F   1     -17.268  16.180 -62.890  0.00  0.00      14   C  
HETATM 3942  CG  PCA F   1     -15.779  16.373 -62.559  0.00  0.00      14   C  
HETATM 3943  CD  PCA F   1     -15.425  14.972 -62.114  0.00  0.00      14   C  
HETATM 3944  OE  PCA F   1     -14.363  14.623 -61.658  0.00  0.00      14   O  
ATOM   3945  N   HIS F   2     -16.600  13.128 -65.159  0.00  0.00      14   N  
ATOM   3946  CA  HIS F   2     -15.277  12.544 -65.254  0.00  0.00      14   C  
ATOM   3947  C   HIS F   2     -15.112  11.695 -66.525  0.00  0.00      14   C  
ATOM   3948  O   HIS F   2     -14.033  11.240 -66.833  0.00  0.00      14   O  
ATOM   3949  CB  HIS F   2     -15.098  11.583 -64.064  0.00  0.00      14   C  
ATOM   3950  CG  HIS F   2     -13.753  10.932 -64.081  0.00  0.00      14   C  
ATOM   3951  CD2 HIS F   2     -12.552  11.523 -63.698  0.00  0.00      14   C  
ATOM   3952  ND1 HIS F   2     -13.504   9.673 -64.484  0.00  0.00      14   N  
ATOM   3953  CE1 HIS F   2     -12.178   9.537 -64.322  0.00  0.00      14   C  
ATOM   3954  NE2 HIS F   2     -11.558  10.634 -63.859  0.00  0.00      14   N  
ATOM   3955  N   TRP F   3     -16.288  11.328 -67.151  0.00  0.00      14   N  
ATOM   3956  CA  TRP F   3     -16.364  10.251 -68.133  0.00  0.00      14   C  
ATOM   3957  C   TRP F   3     -16.614  10.813 -69.531  0.00  0.00      14   C  
ATOM   3958  O   TRP F   3     -16.336  11.964 -69.773  0.00  0.00      14   O  
ATOM   3959  CB  TRP F   3     -17.453   9.251 -67.687  0.00  0.00      14   C  
ATOM   3960  CG  TRP F   3     -17.095   8.683 -66.344  0.00  0.00      14   C  
ATOM   3961  CD1 TRP F   3     -17.639   9.017 -65.100  0.00  0.00      14   C  
ATOM   3962  CD2 TRP F   3     -16.117   7.733 -66.054  0.00  0.00      14   C  
ATOM   3963  CE2 TRP F   3     -16.119   7.609 -64.665  0.00  0.00      14   C  
ATOM   3964  CE3 TRP F   3     -15.255   6.988 -66.853  0.00  0.00      14   C  
ATOM   3965  NE1 TRP F   3     -17.024   8.367 -64.197  0.00  0.00      14   N  
ATOM   3966  CZ2 TRP F   3     -15.206   6.779 -64.021  0.00  0.00      14   C  
ATOM   3967  CZ3 TRP F   3     -14.353   6.133 -66.209  0.00  0.00      14   C  
ATOM   3968  CH2 TRP F   3     -14.303   6.059 -64.812  0.00  0.00      14   C  
ATOM   3969  N   SER F   4     -17.127   9.958 -70.483  0.00  0.00      14   N  
ATOM   3970  CA  SER F   4     -17.492  10.451 -71.797  0.00  0.00      14   C  
ATOM   3971  C   SER F   4     -18.423   9.465 -72.498  0.00  0.00      14   C  
ATOM   3972  O   SER F   4     -18.354   8.281 -72.276  0.00  0.00      14   O  
ATOM   3973  CB  SER F   4     -16.290  10.769 -72.703  0.00  0.00      14   C  
ATOM   3974  OG  SER F   4     -15.599   9.583 -72.987  0.00  0.00      14   O  
ATOM   3975  N   TYR F   5     -19.291  10.047 -73.401  0.00  0.00      14   N  
ATOM   3976  CA  TYR F   5     -20.085   9.251 -74.300  0.00  0.00      14   C  
ATOM   3977  C   TYR F   5     -20.563  10.151 -75.438  0.00  0.00      14   C  
ATOM   3978  O   TYR F   5     -21.044  11.234 -75.212  0.00  0.00      14   O  
ATOM   3979  CB  TYR F   5     -21.299   8.585 -73.625  0.00  0.00      14   C  
ATOM   3980  CG  TYR F   5     -22.022   7.723 -74.636  0.00  0.00      14   C  
ATOM   3981  CD1 TYR F   5     -23.128   8.204 -75.346  0.00  0.00      14   C  
ATOM   3982  CD2 TYR F   5     -21.570   6.428 -74.911  0.00  0.00      14   C  
ATOM   3983  CE1 TYR F   5     -23.746   7.414 -76.315  0.00  0.00      14   C  
ATOM   3984  CE2 TYR F   5     -22.202   5.644 -75.877  0.00  0.00      14   C  
ATOM   3985  CZ  TYR F   5     -23.295   6.124 -76.602  0.00  0.00      14   C  
ATOM   3986  OH  TYR F   5     -23.893   5.360 -77.555  0.00  0.00      14   O  
ATOM   3987  N   TRP F   6     -20.473   9.632 -76.708  0.00  0.00      14   N  
ATOM   3988  CA  TRP F   6     -21.098  10.304 -77.828  0.00  0.00      14   C  
ATOM   3989  C   TRP F   6     -20.418  11.634 -78.153  0.00  0.00      14   C  
ATOM   3990  O   TRP F   6     -19.249  11.666 -78.453  0.00  0.00      14   O  
ATOM   3991  CB  TRP F   6     -21.091   9.345 -79.028  0.00  0.00      14   C  
ATOM   3992  CG  TRP F   6     -21.731   9.958 -80.237  0.00  0.00      14   C  
ATOM   3993  CD1 TRP F   6     -23.097  10.105 -80.491  0.00  0.00      14   C  
ATOM   3994  CD2 TRP F   6     -21.114  10.497 -81.365  0.00  0.00      14   C  
ATOM   3995  CE2 TRP F   6     -22.153  10.918 -82.194  0.00  0.00      14   C  
ATOM   3996  CE3 TRP F   6     -19.780  10.654 -81.728  0.00  0.00      14   C  
ATOM   3997  NE1 TRP F   6     -23.255  10.658 -81.624  0.00  0.00      14   N  
ATOM   3998  CZ2 TRP F   6     -21.891  11.517 -83.423  0.00  0.00      14   C  
ATOM   3999  CZ3 TRP F   6     -19.513  11.256 -82.961  0.00  0.00      14   C  
ATOM   4000  CH2 TRP F   6     -20.553  11.681 -83.797  0.00  0.00      14   C  
ATOM   4001  N   LEU F   7     -21.235  12.747 -78.107  0.00  0.00      14   N  
ATOM   4002  CA  LEU F   7     -20.762  14.078 -78.452  0.00  0.00      14   C  
ATOM   4003  C   LEU F   7     -20.339  14.884 -77.223  0.00  0.00      14   C  
ATOM   4004  O   LEU F   7     -20.209  16.082 -77.325  0.00  0.00      14   O  
ATOM   4005  CB  LEU F   7     -21.831  14.811 -79.293  0.00  0.00      14   C  
ATOM   4006  CG  LEU F   7     -21.865  14.394 -80.777  0.00  0.00      14   C  
ATOM   4007  CD1 LEU F   7     -23.178  14.855 -81.438  0.00  0.00      14   C  
ATOM   4008  CD2 LEU F   7     -20.673  14.980 -81.557  0.00  0.00      14   C  
ATOM   4009  N   ARG F   8     -20.108  14.204 -76.044  0.00  0.00      14   N  
ATOM   4010  CA  ARG F   8     -19.735  14.930 -74.848  0.00  0.00      14   C  
ATOM   4011  C   ARG F   8     -18.615  14.224 -74.073  0.00  0.00      14   C  
ATOM   4012  O   ARG F   8     -18.816  13.149 -73.563  0.00  0.00      14   O  
ATOM   4013  CB  ARG F   8     -20.951  15.202 -73.936  0.00  0.00      14   C  
ATOM   4014  CG  ARG F   8     -21.788  13.953 -73.632  0.00  0.00      14   C  
ATOM   4015  CD  ARG F   8     -23.032  14.234 -72.782  0.00  0.00      14   C  
ATOM   4016  NE  ARG F   8     -24.160  14.536 -73.649  0.00  0.00      14   N  
ATOM   4017  CZ  ARG F   8     -24.723  15.765 -73.765  0.00  0.00      14   C  
ATOM   4018  NH1 ARG F   8     -24.225  16.865 -73.162  0.00  0.00      14   N1+
ATOM   4019  NH2 ARG F   8     -25.821  15.916 -74.534  0.00  0.00      14   N  
HETATM 4020  N   PRO F   9     -17.476  14.958 -73.795  0.00  0.00      14   N  
HETATM 4021  CA  PRO F   9     -16.735  14.743 -72.567  0.00  0.00      14   C  
HETATM 4022  C   PRO F   9     -17.555  15.209 -71.361  0.00  0.00      14   C  
HETATM 4023  O   PRO F   9     -17.910  16.356 -71.271  0.00  0.00      14   O  
HETATM 4024  CB  PRO F   9     -15.505  15.648 -72.793  0.00  0.00      14   C  
HETATM 4025  CG  PRO F   9     -15.401  15.731 -74.328  0.00  0.00      14   C  
HETATM 4026  CD  PRO F   9     -16.871  15.838 -74.770  0.00  0.00      14   C  
TER    4027      PRO F   9 
HETATM 4028  N   GLY F  10     -17.862  14.259 -70.409  0.00  0.00      14   N  
HETATM 4029  CA  GLY F  10     -18.517  14.647 -69.183  0.00  0.00      14   C  
HETATM 4030  C   GLY F  10     -17.511  14.759 -68.044  0.00  0.00      14   C  
HETATM 4031  O   GLY F  10     -17.617  14.118 -67.026  0.00  0.00      14   O  
HETATM 4032  NXT GLY F  10     -16.493  15.665 -68.201  0.00  0.00      14   N  
HETATM 4033  N   PCA A   1     -11.584 -37.919 -65.380  0.00  0.00      15   N  
HETATM 4034  CA  PCA A   1     -12.265 -37.257 -66.552  0.00  0.00      15   C  
HETATM 4035  C   PCA A   1     -11.480 -37.561 -67.823  0.00  0.00      15   C  
HETATM 4036  O   PCA A   1     -11.212 -36.647 -68.568  0.00  0.00      15   O  
HETATM 4037  CB  PCA A   1     -12.216 -35.783 -66.104  0.00  0.00      15   C  
HETATM 4038  CG  PCA A   1     -10.829 -35.590 -65.470  0.00  0.00      15   C  
HETATM 4039  CD  PCA A   1     -10.574 -36.991 -64.962  0.00  0.00      15   C  
HETATM 4040  OE  PCA A   1      -9.630 -37.340 -64.295  0.00  0.00      15   O  
ATOM   4041  N   HIS A   2     -11.091 -38.835 -68.184  0.00  0.00      15   N  
ATOM   4042  CA  HIS A   2      -9.776 -39.419 -68.002  0.00  0.00      15   C  
ATOM   4043  C   HIS A   2      -9.351 -40.268 -69.211  0.00  0.00      15   C  
ATOM   4044  O   HIS A   2      -8.232 -40.723 -69.288  0.00  0.00      15   O  
ATOM   4045  CB  HIS A   2      -9.849 -40.380 -66.801  0.00  0.00      15   C  
ATOM   4046  CG  HIS A   2      -8.530 -41.031 -66.537  0.00  0.00      15   C  
ATOM   4047  CD2 HIS A   2      -7.435 -40.440 -65.914  0.00  0.00      15   C  
ATOM   4048  ND1 HIS A   2      -8.202 -42.290 -66.880  0.00  0.00      15   N  
ATOM   4049  CE1 HIS A   2      -6.940 -42.426 -66.446  0.00  0.00      15   C  
ATOM   4050  NE2 HIS A   2      -6.429 -41.329 -65.864  0.00  0.00      15   N  
ATOM   4051  N   TRP A   3     -10.372 -40.635 -70.068  0.00  0.00      15   N  
ATOM   4052  CA  TRP A   3     -10.242 -41.712 -71.044  0.00  0.00      15   C  
ATOM   4053  C   TRP A   3     -10.196 -41.150 -72.464  0.00  0.00      15   C  
ATOM   4054  O   TRP A   3      -9.873 -39.999 -72.643  0.00  0.00      15   O  
ATOM   4055  CB  TRP A   3     -11.399 -42.712 -70.834  0.00  0.00      15   C  
ATOM   4056  CG  TRP A   3     -11.328 -43.280 -69.446  0.00  0.00      15   C  
ATOM   4057  CD1 TRP A   3     -12.119 -42.946 -68.343  0.00  0.00      15   C  
ATOM   4058  CD2 TRP A   3     -10.432 -44.230 -68.959  0.00  0.00      15   C  
ATOM   4059  CE2 TRP A   3     -10.722 -44.354 -67.601  0.00  0.00      15   C  
ATOM   4060  CE3 TRP A   3      -9.424 -44.975 -69.562  0.00  0.00      15   C  
ATOM   4061  NE1 TRP A   3     -11.705 -43.596 -67.332  0.00  0.00      15   N  
ATOM   4062  CZ2 TRP A   3      -9.964 -45.184 -66.781  0.00  0.00      15   C  
ATOM   4063  CZ3 TRP A   3      -8.675 -45.830 -68.744  0.00  0.00      15   C  
ATOM   4064  CH2 TRP A   3      -8.917 -45.904 -67.366  0.00  0.00      15   C  
ATOM   4065  N   SER A   4     -10.499 -42.005 -73.502  0.00  0.00      15   N  
ATOM   4066  CA  SER A   4     -10.583 -41.512 -74.863  0.00  0.00      15   C  
ATOM   4067  C   SER A   4     -11.347 -42.498 -75.742  0.00  0.00      15   C  
ATOM   4068  O   SER A   4     -11.326 -43.682 -75.510  0.00  0.00      15   O  
ATOM   4069  CB  SER A   4      -9.219 -41.194 -75.499  0.00  0.00      15   C  
ATOM   4070  OG  SER A   4      -8.484 -42.380 -75.633  0.00  0.00      15   O  
ATOM   4071  N   TYR A   5     -12.009 -41.916 -76.806  0.00  0.00      15   N  
ATOM   4072  CA  TYR A   5     -12.599 -42.712 -77.850  0.00  0.00      15   C  
ATOM   4073  C   TYR A   5     -12.829 -41.812 -79.062  0.00  0.00      15   C  
ATOM   4074  O   TYR A   5     -13.348 -40.729 -78.942  0.00  0.00      15   O  
ATOM   4075  CB  TYR A   5     -13.926 -43.378 -77.442  0.00  0.00      15   C  
ATOM   4076  CG  TYR A   5     -14.424 -44.240 -78.582  0.00  0.00      15   C  
ATOM   4077  CD1 TYR A   5     -15.359 -43.759 -79.505  0.00  0.00      15   C  
ATOM   4078  CD2 TYR A   5     -13.926 -45.535 -78.757  0.00  0.00      15   C  
ATOM   4079  CE1 TYR A   5     -15.762 -44.549 -80.582  0.00  0.00      15   C  
ATOM   4080  CE2 TYR A   5     -14.342 -46.319 -79.833  0.00  0.00      15   C  
ATOM   4081  CZ  TYR A   5     -15.261 -45.839 -80.769  0.00  0.00      15   C  
ATOM   4082  OH  TYR A   5     -15.647 -46.603 -81.826  0.00  0.00      15   O  
ATOM   4083  N   TRP A   6     -12.477 -42.331 -80.286  0.00  0.00      15   N  
ATOM   4084  CA  TRP A   6     -12.856 -41.659 -81.512  0.00  0.00      15   C  
ATOM   4085  C   TRP A   6     -12.124 -40.329 -81.687  0.00  0.00      15   C  
ATOM   4086  O   TRP A   6     -10.917 -40.297 -81.738  0.00  0.00      15   O  
ATOM   4087  CB  TRP A   6     -12.600 -42.618 -82.684  0.00  0.00      15   C  
ATOM   4088  CG  TRP A   6     -12.974 -42.005 -84.000  0.00  0.00      15   C  
ATOM   4089  CD1 TRP A   6     -14.258 -41.858 -84.532  0.00  0.00      15   C  
ATOM   4090  CD2 TRP A   6     -12.136 -41.466 -84.975  0.00  0.00      15   C  
ATOM   4091  CE2 TRP A   6     -12.980 -41.045 -86.002  0.00  0.00      15   C  
ATOM   4092  CE3 TRP A   6     -10.756 -41.309 -85.052  0.00  0.00      15   C  
ATOM   4093  NE1 TRP A   6     -14.177 -41.305 -85.673  0.00  0.00      15   N  
ATOM   4094  CZ2 TRP A   6     -12.469 -40.446 -87.149  0.00  0.00      15   C  
ATOM   4095  CZ3 TRP A   6     -10.238 -40.707 -86.203  0.00  0.00      15   C  
ATOM   4096  CH2 TRP A   6     -11.083 -40.282 -87.237  0.00  0.00      15   C  
ATOM   4097  N   LEU A   7     -12.932 -39.216 -81.813  0.00  0.00      15   N  
ATOM   4098  CA  LEU A   7     -12.398 -37.885 -82.052  0.00  0.00      15   C  
ATOM   4099  C   LEU A   7     -12.240 -37.079 -80.762  0.00  0.00      15   C  
ATOM   4100  O   LEU A   7     -12.092 -35.881 -80.835  0.00  0.00      15   O  
ATOM   4101  CB  LEU A   7     -13.269 -37.152 -83.097  0.00  0.00      15   C  
ATOM   4102  CG  LEU A   7     -12.993 -37.569 -84.555  0.00  0.00      15   C  
ATOM   4103  CD1 LEU A   7     -14.140 -37.108 -85.475  0.00  0.00      15   C  
ATOM   4104  CD2 LEU A   7     -11.665 -36.983 -85.071  0.00  0.00      15   C  
ATOM   4105  N   ARG A   8     -12.258 -37.759 -79.561  0.00  0.00      15   N  
ATOM   4106  CA  ARG A   8     -12.142 -37.033 -78.313  0.00  0.00      15   C  
ATOM   4107  C   ARG A   8     -11.208 -37.739 -77.322  0.00  0.00      15   C  
ATOM   4108  O   ARG A   8     -11.512 -38.814 -76.865  0.00  0.00      15   O  
ATOM   4109  CB  ARG A   8     -13.521 -36.761 -77.674  0.00  0.00      15   C  
ATOM   4110  CG  ARG A   8     -14.403 -38.010 -77.551  0.00  0.00      15   C  
ATOM   4111  CD  ARG A   8     -15.798 -37.729 -76.978  0.00  0.00      15   C  
ATOM   4112  NE  ARG A   8     -16.720 -37.427 -78.061  0.00  0.00      15   N  
ATOM   4113  CZ  ARG A   8     -17.246 -36.198 -78.291  0.00  0.00      15   C  
ATOM   4114  NH1 ARG A   8     -16.885 -35.098 -77.598  0.00  0.00      15   N1+
ATOM   4115  NH2 ARG A   8     -18.160 -36.047 -79.272  0.00  0.00      15   N  
HETATM 4116  N   PRO A   9     -10.152 -37.005 -76.814  0.00  0.00      15   N  
HETATM 4117  CA  PRO A   9      -9.682 -37.220 -75.458  0.00  0.00      15   C  
HETATM 4118  C   PRO A   9     -10.735 -36.754 -74.449  0.00  0.00      15   C  
HETATM 4119  O   PRO A   9     -11.101 -35.607 -74.435  0.00  0.00      15   O  
HETATM 4120  CB  PRO A   9      -8.432 -36.315 -75.424  0.00  0.00      15   C  
HETATM 4121  CG  PRO A   9      -8.011 -36.232 -76.904  0.00  0.00      15   C  
HETATM 4122  CD  PRO A   9      -9.357 -36.125 -77.642  0.00  0.00      15   C  
TER    4123      PRO A   9 
HETATM 4124  N   GLY A  10     -11.233 -37.704 -73.582  0.00  0.00      15   N  
HETATM 4125  CA  GLY A  10     -12.130 -37.316 -72.519  0.00  0.00      15   C  
HETATM 4126  C   GLY A  10     -11.381 -37.204 -71.196  0.00  0.00      15   C  
HETATM 4127  O   GLY A  10     -11.697 -37.845 -70.222  0.00  0.00      15   O  
HETATM 4128  NXT GLY A  10     -10.354 -36.298 -71.138  0.00  0.00      15   N  
HETATM 4129  N   PCA B   1     -11.585 -28.319 -65.380  0.00  0.00      15   N  
HETATM 4130  CA  PCA B   1     -12.265 -27.657 -66.552  0.00  0.00      15   C  
HETATM 4131  C   PCA B   1     -11.480 -27.961 -67.823  0.00  0.00      15   C  
HETATM 4132  O   PCA B   1     -11.212 -27.047 -68.568  0.00  0.00      15   O  
HETATM 4133  CB  PCA B   1     -12.216 -26.183 -66.104  0.00  0.00      15   C  
HETATM 4134  CG  PCA B   1     -10.829 -25.990 -65.470  0.00  0.00      15   C  
HETATM 4135  CD  PCA B   1     -10.575 -27.391 -64.962  0.00  0.00      15   C  
HETATM 4136  OE  PCA B   1      -9.630 -27.740 -64.295  0.00  0.00      15   O  
ATOM   4137  N   HIS B   2     -11.091 -29.235 -68.184  0.00  0.00      15   N  
ATOM   4138  CA  HIS B   2      -9.776 -29.819 -68.002  0.00  0.00      15   C  
ATOM   4139  C   HIS B   2      -9.351 -30.668 -69.211  0.00  0.00      15   C  
ATOM   4140  O   HIS B   2      -8.232 -31.123 -69.288  0.00  0.00      15   O  
ATOM   4141  CB  HIS B   2      -9.849 -30.780 -66.801  0.00  0.00      15   C  
ATOM   4142  CG  HIS B   2      -8.530 -31.431 -66.538  0.00  0.00      15   C  
ATOM   4143  CD2 HIS B   2      -7.435 -30.840 -65.914  0.00  0.00      15   C  
ATOM   4144  ND1 HIS B   2      -8.203 -32.690 -66.880  0.00  0.00      15   N  
ATOM   4145  CE1 HIS B   2      -6.940 -32.826 -66.446  0.00  0.00      15   C  
ATOM   4146  NE2 HIS B   2      -6.429 -31.729 -65.864  0.00  0.00      15   N  
ATOM   4147  N   TRP B   3     -10.372 -31.035 -70.068  0.00  0.00      15   N  
ATOM   4148  CA  TRP B   3     -10.242 -32.112 -71.044  0.00  0.00      15   C  
ATOM   4149  C   TRP B   3     -10.196 -31.550 -72.464  0.00  0.00      15   C  
ATOM   4150  O   TRP B   3      -9.873 -30.399 -72.643  0.00  0.00      15   O  
ATOM   4151  CB  TRP B   3     -11.399 -33.112 -70.834  0.00  0.00      15   C  
ATOM   4152  CG  TRP B   3     -11.328 -33.680 -69.446  0.00  0.00      15   C  
ATOM   4153  CD1 TRP B   3     -12.119 -33.346 -68.343  0.00  0.00      15   C  
ATOM   4154  CD2 TRP B   3     -10.432 -34.630 -68.959  0.00  0.00      15   C  
ATOM   4155  CE2 TRP B   3     -10.722 -34.754 -67.601  0.00  0.00      15   C  
ATOM   4156  CE3 TRP B   3      -9.423 -35.375 -69.562  0.00  0.00      15   C  
ATOM   4157  NE1 TRP B   3     -11.705 -33.996 -67.332  0.00  0.00      15   N  
ATOM   4158  CZ2 TRP B   3      -9.963 -35.584 -66.781  0.00  0.00      15   C  
ATOM   4159  CZ3 TRP B   3      -8.674 -36.230 -68.744  0.00  0.00      15   C  
ATOM   4160  CH2 TRP B   3      -8.916 -36.304 -67.366  0.00  0.00      15   C  
ATOM   4161  N   SER B   4     -10.499 -32.405 -73.502  0.00  0.00      15   N  
ATOM   4162  CA  SER B   4     -10.583 -31.912 -74.863  0.00  0.00      15   C  
ATOM   4163  C   SER B   4     -11.348 -32.898 -75.742  0.00  0.00      15   C  
ATOM   4164  O   SER B   4     -11.326 -34.082 -75.510  0.00  0.00      15   O  
ATOM   4165  CB  SER B   4      -9.220 -31.594 -75.499  0.00  0.00      15   C  
ATOM   4166  OG  SER B   4      -8.484 -32.780 -75.633  0.00  0.00      15   O  
ATOM   4167  N   TYR B   5     -12.009 -32.316 -76.806  0.00  0.00      15   N  
ATOM   4168  CA  TYR B   5     -12.599 -33.112 -77.850  0.00  0.00      15   C  
ATOM   4169  C   TYR B   5     -12.829 -32.212 -79.062  0.00  0.00      15   C  
ATOM   4170  O   TYR B   5     -13.348 -31.129 -78.942  0.00  0.00      15   O  
ATOM   4171  CB  TYR B   5     -13.926 -33.778 -77.442  0.00  0.00      15   C  
ATOM   4172  CG  TYR B   5     -14.423 -34.640 -78.582  0.00  0.00      15   C  
ATOM   4173  CD1 TYR B   5     -15.358 -34.159 -79.505  0.00  0.00      15   C  
ATOM   4174  CD2 TYR B   5     -13.925 -35.935 -78.757  0.00  0.00      15   C  
ATOM   4175  CE1 TYR B   5     -15.761 -34.949 -80.582  0.00  0.00      15   C  
ATOM   4176  CE2 TYR B   5     -14.341 -36.719 -79.833  0.00  0.00      15   C  
ATOM   4177  CZ  TYR B   5     -15.260 -36.239 -80.769  0.00  0.00      15   C  
ATOM   4178  OH  TYR B   5     -15.646 -37.003 -81.826  0.00  0.00      15   O  
ATOM   4179  N   TRP B   6     -12.477 -32.731 -80.286  0.00  0.00      15   N  
ATOM   4180  CA  TRP B   6     -12.856 -32.059 -81.512  0.00  0.00      15   C  
ATOM   4181  C   TRP B   6     -12.124 -30.729 -81.688  0.00  0.00      15   C  
ATOM   4182  O   TRP B   6     -10.917 -30.697 -81.739  0.00  0.00      15   O  
ATOM   4183  CB  TRP B   6     -12.600 -33.018 -82.684  0.00  0.00      15   C  
ATOM   4184  CG  TRP B   6     -12.974 -32.405 -84.000  0.00  0.00      15   C  
ATOM   4185  CD1 TRP B   6     -14.258 -32.258 -84.532  0.00  0.00      15   C  
ATOM   4186  CD2 TRP B   6     -12.136 -31.866 -84.975  0.00  0.00      15   C  
ATOM   4187  CE2 TRP B   6     -12.980 -31.445 -86.002  0.00  0.00      15   C  
ATOM   4188  CE3 TRP B   6     -10.756 -31.709 -85.052  0.00  0.00      15   C  
ATOM   4189  NE1 TRP B   6     -14.177 -31.705 -85.673  0.00  0.00      15   N  
ATOM   4190  CZ2 TRP B   6     -12.469 -30.846 -87.149  0.00  0.00      15   C  
ATOM   4191  CZ3 TRP B   6     -10.238 -31.107 -86.203  0.00  0.00      15   C  
ATOM   4192  CH2 TRP B   6     -11.083 -30.682 -87.237  0.00  0.00      15   C  
ATOM   4193  N   LEU B   7     -12.932 -29.616 -81.813  0.00  0.00      15   N  
ATOM   4194  CA  LEU B   7     -12.399 -28.285 -82.052  0.00  0.00      15   C  
ATOM   4195  C   LEU B   7     -12.240 -27.479 -80.762  0.00  0.00      15   C  
ATOM   4196  O   LEU B   7     -12.092 -26.281 -80.835  0.00  0.00      15   O  
ATOM   4197  CB  LEU B   7     -13.269 -27.552 -83.097  0.00  0.00      15   C  
ATOM   4198  CG  LEU B   7     -12.993 -27.969 -84.555  0.00  0.00      15   C  
ATOM   4199  CD1 LEU B   7     -14.140 -27.508 -85.475  0.00  0.00      15   C  
ATOM   4200  CD2 LEU B   7     -11.665 -27.383 -85.071  0.00  0.00      15   C  
ATOM   4201  N   ARG B   8     -12.259 -28.159 -79.561  0.00  0.00      15   N  
ATOM   4202  CA  ARG B   8     -12.143 -27.433 -78.313  0.00  0.00      15   C  
ATOM   4203  C   ARG B   8     -11.208 -28.139 -77.322  0.00  0.00      15   C  
ATOM   4204  O   ARG B   8     -11.512 -29.214 -76.865  0.00  0.00      15   O  
ATOM   4205  CB  ARG B   8     -13.521 -27.161 -77.674  0.00  0.00      15   C  
ATOM   4206  CG  ARG B   8     -14.404 -28.410 -77.551  0.00  0.00      15   C  
ATOM   4207  CD  ARG B   8     -15.798 -28.129 -76.978  0.00  0.00      15   C  
ATOM   4208  NE  ARG B   8     -16.720 -27.827 -78.061  0.00  0.00      15   N  
ATOM   4209  CZ  ARG B   8     -17.247 -26.598 -78.291  0.00  0.00      15   C  
ATOM   4210  NH1 ARG B   8     -16.886 -25.498 -77.598  0.00  0.00      15   N1+
ATOM   4211  NH2 ARG B   8     -18.160 -26.447 -79.272  0.00  0.00      15   N  
HETATM 4212  N   PRO B   9     -10.152 -27.405 -76.814  0.00  0.00      15   N  
HETATM 4213  CA  PRO B   9      -9.682 -27.620 -75.458  0.00  0.00      15   C  
HETATM 4214  C   PRO B   9     -10.736 -27.154 -74.449  0.00  0.00      15   C  
HETATM 4215  O   PRO B   9     -11.102 -26.007 -74.435  0.00  0.00      15   O  
HETATM 4216  CB  PRO B   9      -8.432 -26.715 -75.424  0.00  0.00      15   C  
HETATM 4217  CG  PRO B   9      -8.011 -26.632 -76.904  0.00  0.00      15   C  
HETATM 4218  CD  PRO B   9      -9.357 -26.525 -77.642  0.00  0.00      15   C  
TER    4219      PRO B   9 
HETATM 4220  N   GLY B  10     -11.233 -28.104 -73.582  0.00  0.00      15   N  
HETATM 4221  CA  GLY B  10     -12.130 -27.716 -72.519  0.00  0.00      15   C  
HETATM 4222  C   GLY B  10     -11.381 -27.604 -71.196  0.00  0.00      15   C  
HETATM 4223  O   GLY B  10     -11.698 -28.245 -70.222  0.00  0.00      15   O  
HETATM 4224  NXT GLY B  10     -10.354 -26.698 -71.138  0.00  0.00      15   N  
HETATM 4225  N   PCA C   1     -11.585 -18.719 -65.380  0.00  0.00      15   N  
HETATM 4226  CA  PCA C   1     -12.265 -18.057 -66.552  0.00  0.00      15   C  
HETATM 4227  C   PCA C   1     -11.480 -18.361 -67.823  0.00  0.00      15   C  
HETATM 4228  O   PCA C   1     -11.212 -17.447 -68.568  0.00  0.00      15   O  
HETATM 4229  CB  PCA C   1     -12.216 -16.583 -66.104  0.00  0.00      15   C  
HETATM 4230  CG  PCA C   1     -10.829 -16.390 -65.470  0.00  0.00      15   C  
HETATM 4231  CD  PCA C   1     -10.575 -17.791 -64.962  0.00  0.00      15   C  
HETATM 4232  OE  PCA C   1      -9.630 -18.140 -64.295  0.00  0.00      15   O  
ATOM   4233  N   HIS C   2     -11.091 -19.635 -68.184  0.00  0.00      15   N  
ATOM   4234  CA  HIS C   2      -9.776 -20.219 -68.002  0.00  0.00      15   C  
ATOM   4235  C   HIS C   2      -9.351 -21.068 -69.211  0.00  0.00      15   C  
ATOM   4236  O   HIS C   2      -8.232 -21.523 -69.288  0.00  0.00      15   O  
ATOM   4237  CB  HIS C   2      -9.849 -21.180 -66.801  0.00  0.00      15   C  
ATOM   4238  CG  HIS C   2      -8.531 -21.831 -66.538  0.00  0.00      15   C  
ATOM   4239  CD2 HIS C   2      -7.435 -21.240 -65.914  0.00  0.00      15   C  
ATOM   4240  ND1 HIS C   2      -8.203 -23.090 -66.880  0.00  0.00      15   N  
ATOM   4241  CE1 HIS C   2      -6.940 -23.226 -66.446  0.00  0.00      15   C  
ATOM   4242  NE2 HIS C   2      -6.430 -22.129 -65.864  0.00  0.00      15   N  
ATOM   4243  N   TRP C   3     -10.372 -21.435 -70.068  0.00  0.00      15   N  
ATOM   4244  CA  TRP C   3     -10.242 -22.512 -71.044  0.00  0.00      15   C  
ATOM   4245  C   TRP C   3     -10.196 -21.950 -72.464  0.00  0.00      15   C  
ATOM   4246  O   TRP C   3      -9.873 -20.799 -72.643  0.00  0.00      15   O  
ATOM   4247  CB  TRP C   3     -11.399 -23.512 -70.834  0.00  0.00      15   C  
ATOM   4248  CG  TRP C   3     -11.328 -24.080 -69.446  0.00  0.00      15   C  
ATOM   4249  CD1 TRP C   3     -12.119 -23.746 -68.343  0.00  0.00      15   C  
ATOM   4250  CD2 TRP C   3     -10.433 -25.030 -68.959  0.00  0.00      15   C  
ATOM   4251  CE2 TRP C   3     -10.723 -25.154 -67.601  0.00  0.00      15   C  
ATOM   4252  CE3 TRP C   3      -9.423 -25.775 -69.562  0.00  0.00      15   C  
ATOM   4253  NE1 TRP C   3     -11.705 -24.396 -67.332  0.00  0.00      15   N  
ATOM   4254  CZ2 TRP C   3      -9.963 -25.984 -66.781  0.00  0.00      15   C  
ATOM   4255  CZ3 TRP C   3      -8.674 -26.630 -68.744  0.00  0.00      15   C  
ATOM   4256  CH2 TRP C   3      -8.916 -26.704 -67.366  0.00  0.00      15   C  
ATOM   4257  N   SER C   4     -10.500 -22.805 -73.502  0.00  0.00      15   N  
ATOM   4258  CA  SER C   4     -10.583 -22.312 -74.863  0.00  0.00      15   C  
ATOM   4259  C   SER C   4     -11.348 -23.298 -75.742  0.00  0.00      15   C  
ATOM   4260  O   SER C   4     -11.326 -24.482 -75.510  0.00  0.00      15   O  
ATOM   4261  CB  SER C   4      -9.220 -21.994 -75.499  0.00  0.00      15   C  
ATOM   4262  OG  SER C   4      -8.485 -23.180 -75.633  0.00  0.00      15   O  
ATOM   4263  N   TYR C   5     -12.009 -22.716 -76.806  0.00  0.00      15   N  
ATOM   4264  CA  TYR C   5     -12.599 -23.512 -77.850  0.00  0.00      15   C  
ATOM   4265  C   TYR C   5     -12.829 -22.612 -79.062  0.00  0.00      15   C  
ATOM   4266  O   TYR C   5     -13.348 -21.529 -78.942  0.00  0.00      15   O  
ATOM   4267  CB  TYR C   5     -13.927 -24.178 -77.442  0.00  0.00      15   C  
ATOM   4268  CG  TYR C   5     -14.423 -25.040 -78.582  0.00  0.00      15   C  
ATOM   4269  CD1 TYR C   5     -15.358 -24.559 -79.505  0.00  0.00      15   C  
ATOM   4270  CD2 TYR C   5     -13.925 -26.335 -78.757  0.00  0.00      15   C  
ATOM   4271  CE1 TYR C   5     -15.761 -25.349 -80.582  0.00  0.00      15   C  
ATOM   4272  CE2 TYR C   5     -14.342 -27.119 -79.833  0.00  0.00      15   C  
ATOM   4273  CZ  TYR C   5     -15.260 -26.639 -80.769  0.00  0.00      15   C  
ATOM   4274  OH  TYR C   5     -15.647 -27.403 -81.826  0.00  0.00      15   O  
ATOM   4275  N   TRP C   6     -12.477 -23.131 -80.286  0.00  0.00      15   N  
ATOM   4276  CA  TRP C   6     -12.856 -22.459 -81.512  0.00  0.00      15   C  
ATOM   4277  C   TRP C   6     -12.124 -21.129 -81.688  0.00  0.00      15   C  
ATOM   4278  O   TRP C   6     -10.917 -21.097 -81.739  0.00  0.00      15   O  
ATOM   4279  CB  TRP C   6     -12.600 -23.418 -82.684  0.00  0.00      15   C  
ATOM   4280  CG  TRP C   6     -12.974 -22.805 -84.000  0.00  0.00      15   C  
ATOM   4281  CD1 TRP C   6     -14.258 -22.658 -84.532  0.00  0.00      15   C  
ATOM   4282  CD2 TRP C   6     -12.137 -22.266 -84.975  0.00  0.00      15   C  
ATOM   4283  CE2 TRP C   6     -12.980 -21.845 -86.002  0.00  0.00      15   C  
ATOM   4284  CE3 TRP C   6     -10.756 -22.109 -85.052  0.00  0.00      15   C  
ATOM   4285  NE1 TRP C   6     -14.177 -22.105 -85.673  0.00  0.00      15   N  
ATOM   4286  CZ2 TRP C   6     -12.469 -21.246 -87.149  0.00  0.00      15   C  
ATOM   4287  CZ3 TRP C   6     -10.238 -21.507 -86.203  0.00  0.00      15   C  
ATOM   4288  CH2 TRP C   6     -11.083 -21.082 -87.237  0.00  0.00      15   C  
ATOM   4289  N   LEU C   7     -12.933 -20.016 -81.813  0.00  0.00      15   N  
ATOM   4290  CA  LEU C   7     -12.399 -18.685 -82.052  0.00  0.00      15   C  
ATOM   4291  C   LEU C   7     -12.240 -17.879 -80.762  0.00  0.00      15   C  
ATOM   4292  O   LEU C   7     -12.092 -16.681 -80.835  0.00  0.00      15   O  
ATOM   4293  CB  LEU C   7     -13.269 -17.952 -83.097  0.00  0.00      15   C  
ATOM   4294  CG  LEU C   7     -12.993 -18.369 -84.555  0.00  0.00      15   C  
ATOM   4295  CD1 LEU C   7     -14.140 -17.908 -85.475  0.00  0.00      15   C  
ATOM   4296  CD2 LEU C   7     -11.665 -17.783 -85.071  0.00  0.00      15   C  
ATOM   4297  N   ARG C   8     -12.259 -18.559 -79.561  0.00  0.00      15   N  
ATOM   4298  CA  ARG C   8     -12.143 -17.833 -78.313  0.00  0.00      15   C  
ATOM   4299  C   ARG C   8     -11.208 -18.539 -77.322  0.00  0.00      15   C  
ATOM   4300  O   ARG C   8     -11.512 -19.614 -76.865  0.00  0.00      15   O  
ATOM   4301  CB  ARG C   8     -13.521 -17.561 -77.674  0.00  0.00      15   C  
ATOM   4302  CG  ARG C   8     -14.404 -18.810 -77.551  0.00  0.00      15   C  
ATOM   4303  CD  ARG C   8     -15.798 -18.529 -76.978  0.00  0.00      15   C  
ATOM   4304  NE  ARG C   8     -16.720 -18.227 -78.061  0.00  0.00      15   N  
ATOM   4305  CZ  ARG C   8     -17.247 -16.998 -78.291  0.00  0.00      15   C  
ATOM   4306  NH1 ARG C   8     -16.886 -15.898 -77.598  0.00  0.00      15   N1+
ATOM   4307  NH2 ARG C   8     -18.161 -16.847 -79.272  0.00  0.00      15   N  
HETATM 4308  N   PRO C   9     -10.153 -17.805 -76.814  0.00  0.00      15   N  
HETATM 4309  CA  PRO C   9      -9.682 -18.020 -75.458  0.00  0.00      15   C  
HETATM 4310  C   PRO C   9     -10.736 -17.554 -74.449  0.00  0.00      15   C  
HETATM 4311  O   PRO C   9     -11.102 -16.407 -74.435  0.00  0.00      15   O  
HETATM 4312  CB  PRO C   9      -8.432 -17.115 -75.424  0.00  0.00      15   C  
HETATM 4313  CG  PRO C   9      -8.012 -17.032 -76.904  0.00  0.00      15   C  
HETATM 4314  CD  PRO C   9      -9.357 -16.925 -77.642  0.00  0.00      15   C  
TER    4315      PRO C   9 
HETATM 4316  N   GLY C  10     -11.233 -18.504 -73.582  0.00  0.00      15   N  
HETATM 4317  CA  GLY C  10     -12.130 -18.116 -72.519  0.00  0.00      15   C  
HETATM 4318  C   GLY C  10     -11.381 -18.004 -71.196  0.00  0.00      15   C  
HETATM 4319  O   GLY C  10     -11.698 -18.645 -70.222  0.00  0.00      15   O  
HETATM 4320  NXT GLY C  10     -10.354 -17.098 -71.138  0.00  0.00      15   N  
HETATM 4321  N   PCA D   1     -11.585  -9.119 -65.380  0.00  0.00      15   N  
HETATM 4322  CA  PCA D   1     -12.265  -8.457 -66.552  0.00  0.00      15   C  
HETATM 4323  C   PCA D   1     -11.481  -8.761 -67.823  0.00  0.00      15   C  
HETATM 4324  O   PCA D   1     -11.213  -7.847 -68.568  0.00  0.00      15   O  
HETATM 4325  CB  PCA D   1     -12.216  -6.983 -66.104  0.00  0.00      15   C  
HETATM 4326  CG  PCA D   1     -10.829  -6.790 -65.470  0.00  0.00      15   C  
HETATM 4327  CD  PCA D   1     -10.575  -8.191 -64.962  0.00  0.00      15   C  
HETATM 4328  OE  PCA D   1      -9.631  -8.540 -64.295  0.00  0.00      15   O  
ATOM   4329  N   HIS D   2     -11.091 -10.035 -68.184  0.00  0.00      15   N  
ATOM   4330  CA  HIS D   2      -9.776 -10.619 -68.002  0.00  0.00      15   C  
ATOM   4331  C   HIS D   2      -9.352 -11.468 -69.211  0.00  0.00      15   C  
ATOM   4332  O   HIS D   2      -8.232 -11.923 -69.288  0.00  0.00      15   O  
ATOM   4333  CB  HIS D   2      -9.849 -11.580 -66.801  0.00  0.00      15   C  
ATOM   4334  CG  HIS D   2      -8.531 -12.231 -66.538  0.00  0.00      15   C  
ATOM   4335  CD2 HIS D   2      -7.435 -11.640 -65.914  0.00  0.00      15   C  
ATOM   4336  ND1 HIS D   2      -8.203 -13.490 -66.880  0.00  0.00      15   N  
ATOM   4337  CE1 HIS D   2      -6.940 -13.626 -66.446  0.00  0.00      15   C  
ATOM   4338  NE2 HIS D   2      -6.430 -12.529 -65.864  0.00  0.00      15   N  
ATOM   4339  N   TRP D   3     -10.372 -11.835 -70.068  0.00  0.00      15   N  
ATOM   4340  CA  TRP D   3     -10.242 -12.912 -71.044  0.00  0.00      15   C  
ATOM   4341  C   TRP D   3     -10.196 -12.350 -72.464  0.00  0.00      15   C  
ATOM   4342  O   TRP D   3      -9.873 -11.199 -72.643  0.00  0.00      15   O  
ATOM   4343  CB  TRP D   3     -11.400 -13.912 -70.834  0.00  0.00      15   C  
ATOM   4344  CG  TRP D   3     -11.329 -14.480 -69.446  0.00  0.00      15   C  
ATOM   4345  CD1 TRP D   3     -12.119 -14.146 -68.343  0.00  0.00      15   C  
ATOM   4346  CD2 TRP D   3     -10.433 -15.430 -68.959  0.00  0.00      15   C  
ATOM   4347  CE2 TRP D   3     -10.723 -15.554 -67.601  0.00  0.00      15   C  
ATOM   4348  CE3 TRP D   3      -9.423 -16.175 -69.562  0.00  0.00      15   C  
ATOM   4349  NE1 TRP D   3     -11.705 -14.796 -67.332  0.00  0.00      15   N  
ATOM   4350  CZ2 TRP D   3      -9.964 -16.384 -66.781  0.00  0.00      15   C  
ATOM   4351  CZ3 TRP D   3      -8.675 -17.030 -68.744  0.00  0.00      15   C  
ATOM   4352  CH2 TRP D   3      -8.916 -17.104 -67.366  0.00  0.00      15   C  
ATOM   4353  N   SER D   4     -10.500 -13.205 -73.502  0.00  0.00      15   N  
ATOM   4354  CA  SER D   4     -10.583 -12.712 -74.863  0.00  0.00      15   C  
ATOM   4355  C   SER D   4     -11.348 -13.698 -75.742  0.00  0.00      15   C  
ATOM   4356  O   SER D   4     -11.326 -14.882 -75.510  0.00  0.00      15   O  
ATOM   4357  CB  SER D   4      -9.220 -12.394 -75.499  0.00  0.00      15   C  
ATOM   4358  OG  SER D   4      -8.485 -13.580 -75.633  0.00  0.00      15   O  
ATOM   4359  N   TYR D   5     -12.010 -13.116 -76.806  0.00  0.00      15   N  
ATOM   4360  CA  TYR D   5     -12.599 -13.912 -77.850  0.00  0.00      15   C  
ATOM   4361  C   TYR D   5     -12.830 -13.012 -79.062  0.00  0.00      15   C  
ATOM   4362  O   TYR D   5     -13.348 -11.929 -78.942  0.00  0.00      15   O  
ATOM   4363  CB  TYR D   5     -13.927 -14.578 -77.442  0.00  0.00      15   C  
ATOM   4364  CG  TYR D   5     -14.423 -15.440 -78.582  0.00  0.00      15   C  
ATOM   4365  CD1 TYR D   5     -15.358 -14.959 -79.506  0.00  0.00      15   C  
ATOM   4366  CD2 TYR D   5     -13.925 -16.735 -78.757  0.00  0.00      15   C  
ATOM   4367  CE1 TYR D   5     -15.762 -15.749 -80.582  0.00  0.00      15   C  
ATOM   4368  CE2 TYR D   5     -14.342 -17.519 -79.833  0.00  0.00      15   C  
ATOM   4369  CZ  TYR D   5     -15.261 -17.039 -80.769  0.00  0.00      15   C  
ATOM   4370  OH  TYR D   5     -15.647 -17.803 -81.826  0.00  0.00      15   O  
ATOM   4371  N   TRP D   6     -12.477 -13.531 -80.286  0.00  0.00      15   N  
ATOM   4372  CA  TRP D   6     -12.857 -12.859 -81.512  0.00  0.00      15   C  
ATOM   4373  C   TRP D   6     -12.124 -11.529 -81.688  0.00  0.00      15   C  
ATOM   4374  O   TRP D   6     -10.917 -11.497 -81.739  0.00  0.00      15   O  
ATOM   4375  CB  TRP D   6     -12.601 -13.818 -82.684  0.00  0.00      15   C  
ATOM   4376  CG  TRP D   6     -12.974 -13.205 -84.000  0.00  0.00      15   C  
ATOM   4377  CD1 TRP D   6     -14.258 -13.058 -84.532  0.00  0.00      15   C  
ATOM   4378  CD2 TRP D   6     -12.137 -12.666 -84.975  0.00  0.00      15   C  
ATOM   4379  CE2 TRP D   6     -12.981 -12.245 -86.002  0.00  0.00      15   C  
ATOM   4380  CE3 TRP D   6     -10.757 -12.509 -85.052  0.00  0.00      15   C  
ATOM   4381  NE1 TRP D   6     -14.177 -12.505 -85.673  0.00  0.00      15   N  
ATOM   4382  CZ2 TRP D   6     -12.469 -11.646 -87.149  0.00  0.00      15   C  
ATOM   4383  CZ3 TRP D   6     -10.239 -11.907 -86.203  0.00  0.00      15   C  
ATOM   4384  CH2 TRP D   6     -11.083 -11.482 -87.237  0.00  0.00      15   C  
ATOM   4385  N   LEU D   7     -12.933 -10.416 -81.813  0.00  0.00      15   N  
ATOM   4386  CA  LEU D   7     -12.399  -9.085 -82.052  0.00  0.00      15   C  
ATOM   4387  C   LEU D   7     -12.240  -8.279 -80.762  0.00  0.00      15   C  
ATOM   4388  O   LEU D   7     -12.092  -7.081 -80.835  0.00  0.00      15   O  
ATOM   4389  CB  LEU D   7     -13.269  -8.352 -83.097  0.00  0.00      15   C  
ATOM   4390  CG  LEU D   7     -12.993  -8.769 -84.556  0.00  0.00      15   C  
ATOM   4391  CD1 LEU D   7     -14.141  -8.308 -85.475  0.00  0.00      15   C  
ATOM   4392  CD2 LEU D   7     -11.665  -8.183 -85.071  0.00  0.00      15   C  
ATOM   4393  N   ARG D   8     -12.259  -8.959 -79.561  0.00  0.00      15   N  
ATOM   4394  CA  ARG D   8     -12.143  -8.233 -78.313  0.00  0.00      15   C  
ATOM   4395  C   ARG D   8     -11.209  -8.939 -77.323  0.00  0.00      15   C  
ATOM   4396  O   ARG D   8     -11.512 -10.014 -76.865  0.00  0.00      15   O  
ATOM   4397  CB  ARG D   8     -13.521  -7.961 -77.674  0.00  0.00      15   C  
ATOM   4398  CG  ARG D   8     -14.404  -9.210 -77.551  0.00  0.00      15   C  
ATOM   4399  CD  ARG D   8     -15.798  -8.929 -76.978  0.00  0.00      15   C  
ATOM   4400  NE  ARG D   8     -16.720  -8.627 -78.061  0.00  0.00      15   N  
ATOM   4401  CZ  ARG D   8     -17.247  -7.398 -78.291  0.00  0.00      15   C  
ATOM   4402  NH1 ARG D   8     -16.886  -6.298 -77.598  0.00  0.00      15   N1+
ATOM   4403  NH2 ARG D   8     -18.161  -7.247 -79.272  0.00  0.00      15   N  
HETATM 4404  N   PRO D   9     -10.153  -8.205 -76.814  0.00  0.00      15   N  
HETATM 4405  CA  PRO D   9      -9.683  -8.420 -75.458  0.00  0.00      15   C  
HETATM 4406  C   PRO D   9     -10.736  -7.954 -74.449  0.00  0.00      15   C  
HETATM 4407  O   PRO D   9     -11.102  -6.807 -74.435  0.00  0.00      15   O  
HETATM 4408  CB  PRO D   9      -8.432  -7.515 -75.424  0.00  0.00      15   C  
HETATM 4409  CG  PRO D   9      -8.012  -7.432 -76.904  0.00  0.00      15   C  
HETATM 4410  CD  PRO D   9      -9.358  -7.325 -77.642  0.00  0.00      15   C  
TER    4411      PRO D   9 
HETATM 4412  N   GLY D  10     -11.233  -8.904 -73.582  0.00  0.00      15   N  
HETATM 4413  CA  GLY D  10     -12.130  -8.516 -72.519  0.00  0.00      15   C  
HETATM 4414  C   GLY D  10     -11.382  -8.404 -71.196  0.00  0.00      15   C  
HETATM 4415  O   GLY D  10     -11.698  -9.045 -70.222  0.00  0.00      15   O  
HETATM 4416  NXT GLY D  10     -10.354  -7.498 -71.138  0.00  0.00      15   N  
HETATM 4417  N   PCA E   1     -11.585   0.481 -65.380  0.00  0.00      15   N  
HETATM 4418  CA  PCA E   1     -12.266   1.143 -66.552  0.00  0.00      15   C  
HETATM 4419  C   PCA E   1     -11.481   0.839 -67.823  0.00  0.00      15   C  
HETATM 4420  O   PCA E   1     -11.213   1.753 -68.568  0.00  0.00      15   O  
HETATM 4421  CB  PCA E   1     -12.215   2.617 -66.104  0.00  0.00      15   C  
HETATM 4422  CG  PCA E   1     -10.828   2.810 -65.470  0.00  0.00      15   C  
HETATM 4423  CD  PCA E   1     -10.575   1.409 -64.962  0.00  0.00      15   C  
HETATM 4424  OE  PCA E   1      -9.631   1.060 -64.295  0.00  0.00      15   O  
ATOM   4425  N   HIS E   2     -11.091  -0.435 -68.184  0.00  0.00      15   N  
ATOM   4426  CA  HIS E   2      -9.776  -1.019 -68.002  0.00  0.00      15   C  
ATOM   4427  C   HIS E   2      -9.352  -1.868 -69.211  0.00  0.00      15   C  
ATOM   4428  O   HIS E   2      -8.232  -2.323 -69.288  0.00  0.00      15   O  
ATOM   4429  CB  HIS E   2      -9.850  -1.980 -66.801  0.00  0.00      15   C  
ATOM   4430  CG  HIS E   2      -8.531  -2.631 -66.538  0.00  0.00      15   C  
ATOM   4431  CD2 HIS E   2      -7.435  -2.040 -65.914  0.00  0.00      15   C  
ATOM   4432  ND1 HIS E   2      -8.203  -3.890 -66.880  0.00  0.00      15   N  
ATOM   4433  CE1 HIS E   2      -6.940  -4.026 -66.446  0.00  0.00      15   C  
ATOM   4434  NE2 HIS E   2      -6.430  -2.929 -65.864  0.00  0.00      15   N  
ATOM   4435  N   TRP E   3     -10.372  -2.235 -70.068  0.00  0.00      15   N  
ATOM   4436  CA  TRP E   3     -10.242  -3.312 -71.044  0.00  0.00      15   C  
ATOM   4437  C   TRP E   3     -10.196  -2.750 -72.464  0.00  0.00      15   C  
ATOM   4438  O   TRP E   3      -9.874  -1.599 -72.643  0.00  0.00      15   O  
ATOM   4439  CB  TRP E   3     -11.400  -4.312 -70.834  0.00  0.00      15   C  
ATOM   4440  CG  TRP E   3     -11.329  -4.880 -69.446  0.00  0.00      15   C  
ATOM   4441  CD1 TRP E   3     -12.120  -4.546 -68.343  0.00  0.00      15   C  
ATOM   4442  CD2 TRP E   3     -10.433  -5.830 -68.959  0.00  0.00      15   C  
ATOM   4443  CE2 TRP E   3     -10.723  -5.954 -67.601  0.00  0.00      15   C  
ATOM   4444  CE3 TRP E   3      -9.423  -6.575 -69.562  0.00  0.00      15   C  
ATOM   4445  NE1 TRP E   3     -11.705  -5.196 -67.332  0.00  0.00      15   N  
ATOM   4446  CZ2 TRP E   3      -9.964  -6.784 -66.781  0.00  0.00      15   C  
ATOM   4447  CZ3 TRP E   3      -8.675  -7.430 -68.744  0.00  0.00      15   C  
ATOM   4448  CH2 TRP E   3      -8.917  -7.504 -67.366  0.00  0.00      15   C  
ATOM   4449  N   SER E   4     -10.500  -3.605 -73.502  0.00  0.00      15   N  
ATOM   4450  CA  SER E   4     -10.584  -3.112 -74.863  0.00  0.00      15   C  
ATOM   4451  C   SER E   4     -11.348  -4.098 -75.742  0.00  0.00      15   C  
ATOM   4452  O   SER E   4     -11.326  -5.282 -75.510  0.00  0.00      15   O  
ATOM   4453  CB  SER E   4      -9.220  -2.794 -75.499  0.00  0.00      15   C  
ATOM   4454  OG  SER E   4      -8.485  -3.980 -75.633  0.00  0.00      15   O  
ATOM   4455  N   TYR E   5     -12.010  -3.516 -76.806  0.00  0.00      15   N  
ATOM   4456  CA  TYR E   5     -12.600  -4.312 -77.850  0.00  0.00      15   C  
ATOM   4457  C   TYR E   5     -12.830  -3.412 -79.062  0.00  0.00      15   C  
ATOM   4458  O   TYR E   5     -13.348  -2.329 -78.942  0.00  0.00      15   O  
ATOM   4459  CB  TYR E   5     -13.927  -4.978 -77.442  0.00  0.00      15   C  
ATOM   4460  CG  TYR E   5     -14.424  -5.840 -78.582  0.00  0.00      15   C  
ATOM   4461  CD1 TYR E   5     -15.358  -5.359 -79.506  0.00  0.00      15   C  
ATOM   4462  CD2 TYR E   5     -13.925  -7.135 -78.757  0.00  0.00      15   C  
ATOM   4463  CE1 TYR E   5     -15.762  -6.149 -80.582  0.00  0.00      15   C  
ATOM   4464  CE2 TYR E   5     -14.342  -7.919 -79.833  0.00  0.00      15   C  
ATOM   4465  CZ  TYR E   5     -15.261  -7.439 -80.769  0.00  0.00      15   C  
ATOM   4466  OH  TYR E   5     -15.647  -8.203 -81.826  0.00  0.00      15   O  
ATOM   4467  N   TRP E   6     -12.478  -3.931 -80.286  0.00  0.00      15   N  
ATOM   4468  CA  TRP E   6     -12.857  -3.259 -81.512  0.00  0.00      15   C  
ATOM   4469  C   TRP E   6     -12.124  -1.929 -81.688  0.00  0.00      15   C  
ATOM   4470  O   TRP E   6     -10.917  -1.897 -81.739  0.00  0.00      15   O  
ATOM   4471  CB  TRP E   6     -12.601  -4.218 -82.684  0.00  0.00      15   C  
ATOM   4472  CG  TRP E   6     -12.975  -3.605 -84.000  0.00  0.00      15   C  
ATOM   4473  CD1 TRP E   6     -14.258  -3.458 -84.532  0.00  0.00      15   C  
ATOM   4474  CD2 TRP E   6     -12.137  -3.066 -84.975  0.00  0.00      15   C  
ATOM   4475  CE2 TRP E   6     -12.981  -2.645 -86.002  0.00  0.00      15   C  
ATOM   4476  CE3 TRP E   6     -10.757  -2.909 -85.052  0.00  0.00      15   C  
ATOM   4477  NE1 TRP E   6     -14.178  -2.905 -85.673  0.00  0.00      15   N  
ATOM   4478  CZ2 TRP E   6     -12.469  -2.046 -87.149  0.00  0.00      15   C  
ATOM   4479  CZ3 TRP E   6     -10.239  -2.307 -86.203  0.00  0.00      15   C  
ATOM   4480  CH2 TRP E   6     -11.083  -1.882 -87.237  0.00  0.00      15   C  
ATOM   4481  N   LEU E   7     -12.933  -0.816 -81.813  0.00  0.00      15   N  
ATOM   4482  CA  LEU E   7     -12.399   0.515 -82.052  0.00  0.00      15   C  
ATOM   4483  C   LEU E   7     -12.240   1.321 -80.762  0.00  0.00      15   C  
ATOM   4484  O   LEU E   7     -12.092   2.519 -80.835  0.00  0.00      15   O  
ATOM   4485  CB  LEU E   7     -13.269   1.248 -83.097  0.00  0.00      15   C  
ATOM   4486  CG  LEU E   7     -12.993   0.831 -84.556  0.00  0.00      15   C  
ATOM   4487  CD1 LEU E   7     -14.141   1.292 -85.475  0.00  0.00      15   C  
ATOM   4488  CD2 LEU E   7     -11.666   1.417 -85.071  0.00  0.00      15   C  
ATOM   4489  N   ARG E   8     -12.259   0.641 -79.561  0.00  0.00      15   N  
ATOM   4490  CA  ARG E   8     -12.143   1.367 -78.313  0.00  0.00      15   C  
ATOM   4491  C   ARG E   8     -11.209   0.661 -77.323  0.00  0.00      15   C  
ATOM   4492  O   ARG E   8     -11.512  -0.414 -76.865  0.00  0.00      15   O  
ATOM   4493  CB  ARG E   8     -13.521   1.639 -77.674  0.00  0.00      15   C  
ATOM   4494  CG  ARG E   8     -14.404   0.390 -77.551  0.00  0.00      15   C  
ATOM   4495  CD  ARG E   8     -15.798   0.671 -76.978  0.00  0.00      15   C  
ATOM   4496  NE  ARG E   8     -16.721   0.973 -78.061  0.00  0.00      15   N  
ATOM   4497  CZ  ARG E   8     -17.247   2.202 -78.291  0.00  0.00      15   C  
ATOM   4498  NH1 ARG E   8     -16.886   3.302 -77.598  0.00  0.00      15   N1+
ATOM   4499  NH2 ARG E   8     -18.161   2.353 -79.272  0.00  0.00      15   N  
HETATM 4500  N   PRO E   9     -10.153   1.395 -76.814  0.00  0.00      15   N  
HETATM 4501  CA  PRO E   9      -9.683   1.180 -75.458  0.00  0.00      15   C  
HETATM 4502  C   PRO E   9     -10.736   1.646 -74.449  0.00  0.00      15   C  
HETATM 4503  O   PRO E   9     -11.102   2.793 -74.435  0.00  0.00      15   O  
HETATM 4504  CB  PRO E   9      -8.432   2.085 -75.424  0.00  0.00      15   C  
HETATM 4505  CG  PRO E   9      -8.012   2.168 -76.904  0.00  0.00      15   C  
HETATM 4506  CD  PRO E   9      -9.358   2.275 -77.642  0.00  0.00      15   C  
TER    4507      PRO E   9 
HETATM 4508  N   GLY E  10     -11.233   0.696 -73.582  0.00  0.00      15   N  
HETATM 4509  CA  GLY E  10     -12.130   1.084 -72.519  0.00  0.00      15   C  
HETATM 4510  C   GLY E  10     -11.382   1.196 -71.196  0.00  0.00      15   C  
HETATM 4511  O   GLY E  10     -11.698   0.555 -70.222  0.00  0.00      15   O  
HETATM 4512  NXT GLY E  10     -10.354   2.102 -71.138  0.00  0.00      15   N  
HETATM 4513  N   PCA F   1     -11.584  10.081 -65.380  0.00  0.00      15   N  
HETATM 4514  CA  PCA F   1     -12.265  10.743 -66.552  0.00  0.00      15   C  
HETATM 4515  C   PCA F   1     -11.480  10.439 -67.823  0.00  0.00      15   C  
HETATM 4516  O   PCA F   1     -11.212  11.353 -68.568  0.00  0.00      15   O  
HETATM 4517  CB  PCA F   1     -12.215  12.217 -66.104  0.00  0.00      15   C  
HETATM 4518  CG  PCA F   1     -10.828  12.410 -65.470  0.00  0.00      15   C  
HETATM 4519  CD  PCA F   1     -10.574  11.009 -64.962  0.00  0.00      15   C  
HETATM 4520  OE  PCA F   1      -9.630  10.660 -64.295  0.00  0.00      15   O  
ATOM   4521  N   HIS F   2     -11.090   9.165 -68.184  0.00  0.00      15   N  
ATOM   4522  CA  HIS F   2      -9.776   8.581 -68.002  0.00  0.00      15   C  
ATOM   4523  C   HIS F   2      -9.351   7.732 -69.211  0.00  0.00      15   C  
ATOM   4524  O   HIS F   2      -8.231   7.277 -69.288  0.00  0.00      15   O  
ATOM   4525  CB  HIS F   2      -9.849   7.620 -66.801  0.00  0.00      15   C  
ATOM   4526  CG  HIS F   2      -8.530   6.969 -66.538  0.00  0.00      15   C  
ATOM   4527  CD2 HIS F   2      -7.434   7.560 -65.914  0.00  0.00      15   C  
ATOM   4528  ND1 HIS F   2      -8.202   5.710 -66.880  0.00  0.00      15   N  
ATOM   4529  CE1 HIS F   2      -6.939   5.574 -66.446  0.00  0.00      15   C  
ATOM   4530  NE2 HIS F   2      -6.429   6.671 -65.864  0.00  0.00      15   N  
ATOM   4531  N   TRP F   3     -10.371   7.365 -70.068  0.00  0.00      15   N  
ATOM   4532  CA  TRP F   3     -10.241   6.288 -71.044  0.00  0.00      15   C  
ATOM   4533  C   TRP F   3     -10.195   6.850 -72.464  0.00  0.00      15   C  
ATOM   4534  O   TRP F   3      -9.873   8.001 -72.643  0.00  0.00      15   O  
ATOM   4535  CB  TRP F   3     -11.399   5.288 -70.834  0.00  0.00      15   C  
ATOM   4536  CG  TRP F   3     -11.328   4.720 -69.446  0.00  0.00      15   C  
ATOM   4537  CD1 TRP F   3     -12.119   5.054 -68.343  0.00  0.00      15   C  
ATOM   4538  CD2 TRP F   3     -10.432   3.770 -68.959  0.00  0.00      15   C  
ATOM   4539  CE2 TRP F   3     -10.722   3.646 -67.601  0.00  0.00      15   C  
ATOM   4540  CE3 TRP F   3      -9.422   3.025 -69.562  0.00  0.00      15   C  
ATOM   4541  NE1 TRP F   3     -11.705   4.404 -67.332  0.00  0.00      15   N  
ATOM   4542  CZ2 TRP F   3      -9.963   2.816 -66.781  0.00  0.00      15   C  
ATOM   4543  CZ3 TRP F   3      -8.675   2.170 -68.744  0.00  0.00      15   C  
ATOM   4544  CH2 TRP F   3      -8.917   2.096 -67.367  0.00  0.00      15   C  
ATOM   4545  N   SER F   4     -10.499   5.995 -73.502  0.00  0.00      15   N  
ATOM   4546  CA  SER F   4     -10.583   6.488 -74.863  0.00  0.00      15   C  
ATOM   4547  C   SER F   4     -11.347   5.502 -75.742  0.00  0.00      15   C  
ATOM   4548  O   SER F   4     -11.326   4.318 -75.510  0.00  0.00      15   O  
ATOM   4549  CB  SER F   4      -9.219   6.806 -75.499  0.00  0.00      15   C  
ATOM   4550  OG  SER F   4      -8.484   5.620 -75.633  0.00  0.00      15   O  
ATOM   4551  N   TYR F   5     -12.009   6.084 -76.806  0.00  0.00      15   N  
ATOM   4552  CA  TYR F   5     -12.599   5.288 -77.850  0.00  0.00      15   C  
ATOM   4553  C   TYR F   5     -12.829   6.188 -79.063  0.00  0.00      15   C  
ATOM   4554  O   TYR F   5     -13.347   7.271 -78.942  0.00  0.00      15   O  
ATOM   4555  CB  TYR F   5     -13.926   4.622 -77.442  0.00  0.00      15   C  
ATOM   4556  CG  TYR F   5     -14.423   3.760 -78.582  0.00  0.00      15   C  
ATOM   4557  CD1 TYR F   5     -15.357   4.241 -79.506  0.00  0.00      15   C  
ATOM   4558  CD2 TYR F   5     -13.925   2.465 -78.757  0.00  0.00      15   C  
ATOM   4559  CE1 TYR F   5     -15.762   3.451 -80.582  0.00  0.00      15   C  
ATOM   4560  CE2 TYR F   5     -14.342   1.681 -79.833  0.00  0.00      15   C  
ATOM   4561  CZ  TYR F   5     -15.261   2.161 -80.769  0.00  0.00      15   C  
ATOM   4562  OH  TYR F   5     -15.647   1.397 -81.826  0.00  0.00      15   O  
ATOM   4563  N   TRP F   6     -12.477   5.669 -80.286  0.00  0.00      15   N  
ATOM   4564  CA  TRP F   6     -12.856   6.341 -81.512  0.00  0.00      15   C  
ATOM   4565  C   TRP F   6     -12.123   7.671 -81.688  0.00  0.00      15   C  
ATOM   4566  O   TRP F   6     -10.917   7.703 -81.739  0.00  0.00      15   O  
ATOM   4567  CB  TRP F   6     -12.600   5.382 -82.684  0.00  0.00      15   C  
ATOM   4568  CG  TRP F   6     -12.974   5.995 -84.000  0.00  0.00      15   C  
ATOM   4569  CD1 TRP F   6     -14.257   6.142 -84.532  0.00  0.00      15   C  
ATOM   4570  CD2 TRP F   6     -12.136   6.534 -84.975  0.00  0.00      15   C  
ATOM   4571  CE2 TRP F   6     -12.980   6.955 -86.002  0.00  0.00      15   C  
ATOM   4572  CE3 TRP F   6     -10.756   6.691 -85.052  0.00  0.00      15   C  
ATOM   4573  NE1 TRP F   6     -14.177   6.695 -85.673  0.00  0.00      15   N  
ATOM   4574  CZ2 TRP F   6     -12.468   7.554 -87.149  0.00  0.00      15   C  
ATOM   4575  CZ3 TRP F   6     -10.238   7.293 -86.203  0.00  0.00      15   C  
ATOM   4576  CH2 TRP F   6     -11.082   7.718 -87.237  0.00  0.00      15   C  
ATOM   4577  N   LEU F   7     -12.932   8.784 -81.813  0.00  0.00      15   N  
ATOM   4578  CA  LEU F   7     -12.398  10.115 -82.052  0.00  0.00      15   C  
ATOM   4579  C   LEU F   7     -12.239  10.921 -80.762  0.00  0.00      15   C  
ATOM   4580  O   LEU F   7     -12.091  12.119 -80.835  0.00  0.00      15   O  
ATOM   4581  CB  LEU F   7     -13.268  10.848 -83.097  0.00  0.00      15   C  
ATOM   4582  CG  LEU F   7     -12.993  10.431 -84.556  0.00  0.00      15   C  
ATOM   4583  CD1 LEU F   7     -14.140  10.892 -85.475  0.00  0.00      15   C  
ATOM   4584  CD2 LEU F   7     -11.665  11.017 -85.071  0.00  0.00      15   C  
ATOM   4585  N   ARG F   8     -12.258  10.241 -79.561  0.00  0.00      15   N  
ATOM   4586  CA  ARG F   8     -12.142  10.967 -78.313  0.00  0.00      15   C  
ATOM   4587  C   ARG F   8     -11.208  10.261 -77.323  0.00  0.00      15   C  
ATOM   4588  O   ARG F   8     -11.511   9.186 -76.865  0.00  0.00      15   O  
ATOM   4589  CB  ARG F   8     -13.521  11.239 -77.674  0.00  0.00      15   C  
ATOM   4590  CG  ARG F   8     -14.403   9.990 -77.551  0.00  0.00      15   C  
ATOM   4591  CD  ARG F   8     -15.797  10.271 -76.978  0.00  0.00      15   C  
ATOM   4592  NE  ARG F   8     -16.720  10.573 -78.061  0.00  0.00      15   N  
ATOM   4593  CZ  ARG F   8     -17.246  11.802 -78.291  0.00  0.00      15   C  
ATOM   4594  NH1 ARG F   8     -16.885  12.902 -77.598  0.00  0.00      15   N1+
ATOM   4595  NH2 ARG F   8     -18.160  11.953 -79.272  0.00  0.00      15   N  
HETATM 4596  N   PRO F   9     -10.152  10.995 -76.814  0.00  0.00      15   N  
HETATM 4597  CA  PRO F   9      -9.682  10.780 -75.458  0.00  0.00      15   C  
HETATM 4598  C   PRO F   9     -10.735  11.246 -74.449  0.00  0.00      15   C  
HETATM 4599  O   PRO F   9     -11.101  12.393 -74.435  0.00  0.00      15   O  
HETATM 4600  CB  PRO F   9      -8.432  11.685 -75.424  0.00  0.00      15   C  
HETATM 4601  CG  PRO F   9      -8.011  11.768 -76.904  0.00  0.00      15   C  
HETATM 4602  CD  PRO F   9      -9.357  11.875 -77.642  0.00  0.00      15   C  
TER    4603      PRO F   9 
HETATM 4604  N   GLY F  10     -11.233  10.296 -73.582  0.00  0.00      15   N  
HETATM 4605  CA  GLY F  10     -12.129  10.684 -72.519  0.00  0.00      15   C  
HETATM 4606  C   GLY F  10     -11.381  10.796 -71.196  0.00  0.00      15   C  
HETATM 4607  O   GLY F  10     -11.697  10.155 -70.222  0.00  0.00      15   O  
HETATM 4608  NXT GLY F  10     -10.353  11.702 -71.138  0.00  0.00      15   N  
HETATM 4609  N   PCA A   1      -6.194 -33.956 -67.343  0.00  0.00      16   N  
HETATM 4610  CA  PCA A   1      -6.617 -33.294 -68.631  0.00  0.00      16   C  
HETATM 4611  C   PCA A   1      -5.585 -33.598 -69.711  0.00  0.00      16   C  
HETATM 4612  O   PCA A   1      -5.168 -32.684 -70.384  0.00  0.00      16   O  
HETATM 4613  CB  PCA A   1      -6.662 -31.820 -68.183  0.00  0.00      16   C  
HETATM 4614  CG  PCA A   1      -5.437 -31.627 -67.274  0.00  0.00      16   C  
HETATM 4615  CD  PCA A   1      -5.293 -33.028 -66.725  0.00  0.00      16   C  
HETATM 4616  OE  PCA A   1      -4.509 -33.377 -65.876  0.00  0.00      16   O  
ATOM   4617  N   HIS A   2      -5.129 -34.872 -69.984  0.00  0.00      16   N  
ATOM   4618  CA  HIS A   2      -3.881 -35.456 -69.532  0.00  0.00      16   C  
ATOM   4619  C   HIS A   2      -3.214 -36.305 -70.626  0.00  0.00      16   C  
ATOM   4620  O   HIS A   2      -2.103 -36.760 -70.469  0.00  0.00      16   O  
ATOM   4621  CB  HIS A   2      -4.202 -36.417 -68.373  0.00  0.00      16   C  
ATOM   4622  CG  HIS A   2      -2.966 -37.068 -67.840  0.00  0.00      16   C  
ATOM   4623  CD2 HIS A   2      -2.025 -36.477 -67.003  0.00  0.00      16   C  
ATOM   4624  ND1 HIS A   2      -2.574 -38.327 -68.107  0.00  0.00      16   N  
ATOM   4625  CE1 HIS A   2      -1.430 -38.463 -67.421  0.00  0.00      16   C  
ATOM   4626  NE2 HIS A   2      -1.051 -37.366 -66.745  0.00  0.00      16   N  
ATOM   4627  N   TRP A   3      -4.034 -36.672 -71.677  0.00  0.00      16   N  
ATOM   4628  CA  TRP A   3      -3.704 -37.749 -72.605  0.00  0.00      16   C  
ATOM   4629  C   TRP A   3      -3.364 -37.187 -73.984  0.00  0.00      16   C  
ATOM   4630  O   TRP A   3      -3.011 -36.036 -74.092  0.00  0.00      16   O  
ATOM   4631  CB  TRP A   3      -4.879 -38.749 -72.640  0.00  0.00      16   C  
ATOM   4632  CG  TRP A   3      -5.098 -39.317 -71.267  0.00  0.00      16   C  
ATOM   4633  CD1 TRP A   3      -6.102 -38.983 -70.353  0.00  0.00      16   C  
ATOM   4634  CD2 TRP A   3      -4.323 -40.267 -70.605  0.00  0.00      16   C  
ATOM   4635  CE2 TRP A   3      -4.889 -40.391 -69.337  0.00  0.00      16   C  
ATOM   4636  CE3 TRP A   3      -3.211 -41.012 -70.985  0.00  0.00      16   C  
ATOM   4637  NE1 TRP A   3      -5.907 -39.633 -69.278  0.00  0.00      16   N  
ATOM   4638  CZ2 TRP A   3      -4.317 -41.221 -68.377  0.00  0.00      16   C  
ATOM   4639  CZ3 TRP A   3      -2.648 -41.867 -70.029  0.00  0.00      16   C  
ATOM   4640  CH2 TRP A   3      -3.172 -41.941 -68.731  0.00  0.00      16   C  
ATOM   4641  N   SER A   4      -3.444 -38.042 -75.062  0.00  0.00      16   N  
ATOM   4642  CA  SER A   4      -3.244 -37.549 -76.411  0.00  0.00      16   C  
ATOM   4643  C   SER A   4      -3.808 -38.535 -77.430  0.00  0.00      16   C  
ATOM   4644  O   SER A   4      -3.836 -39.719 -77.198  0.00  0.00      16   O  
ATOM   4645  CB  SER A   4      -1.777 -37.231 -76.750  0.00  0.00      16   C  
ATOM   4646  OG  SER A   4      -1.030 -38.417 -76.728  0.00  0.00      16   O  
ATOM   4647  N   TYR A   5      -4.234 -37.953 -78.608  0.00  0.00      16   N  
ATOM   4648  CA  TYR A   5      -4.594 -38.749 -79.752  0.00  0.00      16   C  
ATOM   4649  C   TYR A   5      -4.567 -37.849 -80.985  0.00  0.00      16   C  
ATOM   4650  O   TYR A   5      -5.100 -36.766 -80.976  0.00  0.00      16   O  
ATOM   4651  CB  TYR A   5      -5.977 -39.415 -79.629  0.00  0.00      16   C  
ATOM   4652  CG  TYR A   5      -6.226 -40.277 -80.847  0.00  0.00      16   C  
ATOM   4653  CD1 TYR A   5      -6.949 -39.796 -81.944  0.00  0.00      16   C  
ATOM   4654  CD2 TYR A   5      -5.703 -41.572 -80.915  0.00  0.00      16   C  
ATOM   4655  CE1 TYR A   5      -7.119 -40.586 -83.082  0.00  0.00      16   C  
ATOM   4656  CE2 TYR A   5      -5.886 -42.356 -82.054  0.00  0.00      16   C  
ATOM   4657  CZ  TYR A   5      -6.590 -41.876 -83.160  0.00  0.00      16   C  
ATOM   4658  OH  TYR A   5      -6.748 -42.640 -84.275  0.00  0.00      16   O  
ATOM   4659  N   TRP A   6      -3.969 -38.368 -82.109  0.00  0.00      16   N  
ATOM   4660  CA  TRP A   6      -4.084 -37.696 -83.387  0.00  0.00      16   C  
ATOM   4661  C   TRP A   6      -3.332 -36.366 -83.406  0.00  0.00      16   C  
ATOM   4662  O   TRP A   6      -2.141 -36.334 -83.205  0.00  0.00      16   O  
ATOM   4663  CB  TRP A   6      -3.590 -38.655 -84.480  0.00  0.00      16   C  
ATOM   4664  CG  TRP A   6      -3.683 -38.042 -85.845  0.00  0.00      16   C  
ATOM   4665  CD1 TRP A   6      -4.828 -37.895 -86.633  0.00  0.00      16   C  
ATOM   4666  CD2 TRP A   6      -2.660 -37.503 -86.625  0.00  0.00      16   C  
ATOM   4667  CE2 TRP A   6      -3.272 -37.082 -87.805  0.00  0.00      16   C  
ATOM   4668  CE3 TRP A   6      -1.294 -37.346 -86.413  0.00  0.00      16   C  
ATOM   4669  NE1 TRP A   6      -4.511 -37.342 -87.732  0.00  0.00      16   N  
ATOM   4670  CZ2 TRP A   6      -2.534 -36.483 -88.821  0.00  0.00      16   C  
ATOM   4671  CZ3 TRP A   6      -0.548 -36.744 -87.432  0.00  0.00      16   C  
ATOM   4672  CH2 TRP A   6      -1.160 -36.319 -88.619  0.00  0.00      16   C  
ATOM   4673  N   LEU A   7      -4.096 -35.253 -83.698  0.00  0.00      16   N  
ATOM   4674  CA  LEU A   7      -3.524 -33.922 -83.820  0.00  0.00      16   C  
ATOM   4675  C   LEU A   7      -3.638 -33.116 -82.526  0.00  0.00      16   C  
ATOM   4676  O   LEU A   7      -3.478 -31.918 -82.566  0.00  0.00      16   O  
ATOM   4677  CB  LEU A   7      -4.159 -33.189 -85.024  0.00  0.00      16   C  
ATOM   4678  CG  LEU A   7      -3.586 -33.606 -86.392  0.00  0.00      16   C  
ATOM   4679  CD1 LEU A   7      -4.516 -33.145 -87.531  0.00  0.00      16   C  
ATOM   4680  CD2 LEU A   7      -2.180 -33.020 -86.621  0.00  0.00      16   C  
ATOM   4681  N   ARG A   8      -3.905 -33.796 -81.355  0.00  0.00      16   N  
ATOM   4682  CA  ARG A   8      -4.051 -33.070 -80.110  0.00  0.00      16   C  
ATOM   4683  C   ARG A   8      -3.344 -33.776 -78.946  0.00  0.00      16   C  
ATOM   4684  O   ARG A   8      -3.736 -34.851 -78.562  0.00  0.00      16   O  
ATOM   4685  CB  ARG A   8      -5.533 -32.798 -79.771  0.00  0.00      16   C  
ATOM   4686  CG  ARG A   8      -6.421 -34.047 -79.835  0.00  0.00      16   C  
ATOM   4687  CD  ARG A   8      -7.905 -33.766 -79.564  0.00  0.00      16   C  
ATOM   4688  NE  ARG A   8      -8.582 -33.464 -80.815  0.00  0.00      16   N  
ATOM   4689  CZ  ARG A   8      -9.048 -32.235 -81.149  0.00  0.00      16   C  
ATOM   4690  NH1 ARG A   8      -8.839 -31.135 -80.397  0.00  0.00      16   N1+
ATOM   4691  NH2 ARG A   8      -9.738 -32.084 -82.299  0.00  0.00      16   N  
HETATM 4692  N   PRO A   9      -2.416 -33.042 -78.230  0.00  0.00      16   N  
HETATM 4693  CA  PRO A   9      -2.239 -33.257 -76.806  0.00  0.00      16   C  
HETATM 4694  C   PRO A   9      -3.478 -32.791 -76.038  0.00  0.00      16   C  
HETATM 4695  O   PRO A   9      -3.839 -31.644 -76.100  0.00  0.00      16   O  
HETATM 4696  CB  PRO A   9      -1.023 -32.352 -76.513  0.00  0.00      16   C  
HETATM 4697  CG  PRO A   9      -0.303 -32.269 -77.873  0.00  0.00      16   C  
HETATM 4698  CD  PRO A   9      -1.467 -32.162 -78.874  0.00  0.00      16   C  
TER    4699      PRO A   9 
HETATM 4700  N   GLY A  10      -4.146 -33.741 -75.293  0.00  0.00      16   N  
HETATM 4701  CA  GLY A  10      -5.244 -33.353 -74.440  0.00  0.00      16   C  
HETATM 4702  C   GLY A  10      -4.787 -33.241 -72.990  0.00  0.00      16   C  
HETATM 4703  O   GLY A  10      -5.298 -33.882 -72.103  0.00  0.00      16   O  
HETATM 4704  NXT GLY A  10      -3.794 -32.335 -72.720  0.00  0.00      16   N  
HETATM 4705  N   PCA B   1      -6.195 -24.356 -67.344  0.00  0.00      16   N  
HETATM 4706  CA  PCA B   1      -6.617 -23.694 -68.631  0.00  0.00      16   C  
HETATM 4707  C   PCA B   1      -5.585 -23.998 -69.711  0.00  0.00      16   C  
HETATM 4708  O   PCA B   1      -5.168 -23.084 -70.384  0.00  0.00      16   O  
HETATM 4709  CB  PCA B   1      -6.662 -22.220 -68.183  0.00  0.00      16   C  
HETATM 4710  CG  PCA B   1      -5.437 -22.027 -67.274  0.00  0.00      16   C  
HETATM 4711  CD  PCA B   1      -5.294 -23.428 -66.725  0.00  0.00      16   C  
HETATM 4712  OE  PCA B   1      -4.509 -23.777 -65.876  0.00  0.00      16   O  
ATOM   4713  N   HIS B   2      -5.129 -25.272 -69.984  0.00  0.00      16   N  
ATOM   4714  CA  HIS B   2      -3.881 -25.856 -69.532  0.00  0.00      16   C  
ATOM   4715  C   HIS B   2      -3.214 -26.705 -70.626  0.00  0.00      16   C  
ATOM   4716  O   HIS B   2      -2.103 -27.160 -70.469  0.00  0.00      16   O  
ATOM   4717  CB  HIS B   2      -4.202 -26.817 -68.373  0.00  0.00      16   C  
ATOM   4718  CG  HIS B   2      -2.966 -27.468 -67.841  0.00  0.00      16   C  
ATOM   4719  CD2 HIS B   2      -2.025 -26.877 -67.003  0.00  0.00      16   C  
ATOM   4720  ND1 HIS B   2      -2.575 -28.727 -68.108  0.00  0.00      16   N  
ATOM   4721  CE1 HIS B   2      -1.430 -28.863 -67.421  0.00  0.00      16   C  
ATOM   4722  NE2 HIS B   2      -1.051 -27.766 -66.745  0.00  0.00      16   N  
ATOM   4723  N   TRP B   3      -4.034 -27.072 -71.677  0.00  0.00      16   N  
ATOM   4724  CA  TRP B   3      -3.704 -28.149 -72.605  0.00  0.00      16   C  
ATOM   4725  C   TRP B   3      -3.364 -27.587 -73.984  0.00  0.00      16   C  
ATOM   4726  O   TRP B   3      -3.011 -26.436 -74.092  0.00  0.00      16   O  
ATOM   4727  CB  TRP B   3      -4.879 -29.149 -72.640  0.00  0.00      16   C  
ATOM   4728  CG  TRP B   3      -5.099 -29.717 -71.267  0.00  0.00      16   C  
ATOM   4729  CD1 TRP B   3      -6.102 -29.383 -70.353  0.00  0.00      16   C  
ATOM   4730  CD2 TRP B   3      -4.323 -30.667 -70.605  0.00  0.00      16   C  
ATOM   4731  CE2 TRP B   3      -4.889 -30.791 -69.337  0.00  0.00      16   C  
ATOM   4732  CE3 TRP B   3      -3.211 -31.412 -70.985  0.00  0.00      16   C  
ATOM   4733  NE1 TRP B   3      -5.907 -30.033 -69.278  0.00  0.00      16   N  
ATOM   4734  CZ2 TRP B   3      -4.317 -31.621 -68.377  0.00  0.00      16   C  
ATOM   4735  CZ3 TRP B   3      -2.648 -32.267 -70.029  0.00  0.00      16   C  
ATOM   4736  CH2 TRP B   3      -3.172 -32.341 -68.731  0.00  0.00      16   C  
ATOM   4737  N   SER B   4      -3.444 -28.442 -75.062  0.00  0.00      16   N  
ATOM   4738  CA  SER B   4      -3.244 -27.949 -76.411  0.00  0.00      16   C  
ATOM   4739  C   SER B   4      -3.809 -28.935 -77.430  0.00  0.00      16   C  
ATOM   4740  O   SER B   4      -3.836 -30.119 -77.198  0.00  0.00      16   O  
ATOM   4741  CB  SER B   4      -1.778 -27.631 -76.750  0.00  0.00      16   C  
ATOM   4742  OG  SER B   4      -1.030 -28.817 -76.728  0.00  0.00      16   O  
ATOM   4743  N   TYR B   5      -4.234 -28.353 -78.608  0.00  0.00      16   N  
ATOM   4744  CA  TYR B   5      -4.595 -29.149 -79.752  0.00  0.00      16   C  
ATOM   4745  C   TYR B   5      -4.568 -28.249 -80.985  0.00  0.00      16   C  
ATOM   4746  O   TYR B   5      -5.100 -27.166 -80.976  0.00  0.00      16   O  
ATOM   4747  CB  TYR B   5      -5.977 -29.815 -79.629  0.00  0.00      16   C  
ATOM   4748  CG  TYR B   5      -6.226 -30.677 -80.847  0.00  0.00      16   C  
ATOM   4749  CD1 TYR B   5      -6.949 -30.196 -81.944  0.00  0.00      16   C  
ATOM   4750  CD2 TYR B   5      -5.703 -31.972 -80.915  0.00  0.00      16   C  
ATOM   4751  CE1 TYR B   5      -7.119 -30.986 -83.082  0.00  0.00      16   C  
ATOM   4752  CE2 TYR B   5      -5.886 -32.756 -82.054  0.00  0.00      16   C  
ATOM   4753  CZ  TYR B   5      -6.590 -32.276 -83.160  0.00  0.00      16   C  
ATOM   4754  OH  TYR B   5      -6.748 -33.040 -84.275  0.00  0.00      16   O  
ATOM   4755  N   TRP B   6      -3.969 -28.768 -82.109  0.00  0.00      16   N  
ATOM   4756  CA  TRP B   6      -4.085 -28.096 -83.387  0.00  0.00      16   C  
ATOM   4757  C   TRP B   6      -3.332 -26.766 -83.407  0.00  0.00      16   C  
ATOM   4758  O   TRP B   6      -2.141 -26.734 -83.206  0.00  0.00      16   O  
ATOM   4759  CB  TRP B   6      -3.590 -29.055 -84.480  0.00  0.00      16   C  
ATOM   4760  CG  TRP B   6      -3.683 -28.442 -85.845  0.00  0.00      16   C  
ATOM   4761  CD1 TRP B   6      -4.828 -28.295 -86.633  0.00  0.00      16   C  
ATOM   4762  CD2 TRP B   6      -2.660 -27.903 -86.625  0.00  0.00      16   C  
ATOM   4763  CE2 TRP B   6      -3.272 -27.482 -87.805  0.00  0.00      16   C  
ATOM   4764  CE3 TRP B   6      -1.294 -27.746 -86.413  0.00  0.00      16   C  
ATOM   4765  NE1 TRP B   6      -4.512 -27.742 -87.732  0.00  0.00      16   N  
ATOM   4766  CZ2 TRP B   6      -2.534 -26.883 -88.821  0.00  0.00      16   C  
ATOM   4767  CZ3 TRP B   6      -0.548 -27.144 -87.432  0.00  0.00      16   C  
ATOM   4768  CH2 TRP B   6      -1.160 -26.719 -88.619  0.00  0.00      16   C  
ATOM   4769  N   LEU B   7      -4.096 -25.653 -83.698  0.00  0.00      16   N  
ATOM   4770  CA  LEU B   7      -3.525 -24.322 -83.821  0.00  0.00      16   C  
ATOM   4771  C   LEU B   7      -3.638 -23.516 -82.526  0.00  0.00      16   C  
ATOM   4772  O   LEU B   7      -3.478 -22.318 -82.566  0.00  0.00      16   O  
ATOM   4773  CB  LEU B   7      -4.159 -23.589 -85.024  0.00  0.00      16   C  
ATOM   4774  CG  LEU B   7      -3.586 -24.006 -86.392  0.00  0.00      16   C  
ATOM   4775  CD1 LEU B   7      -4.517 -23.545 -87.531  0.00  0.00      16   C  
ATOM   4776  CD2 LEU B   7      -2.180 -23.420 -86.621  0.00  0.00      16   C  
ATOM   4777  N   ARG B   8      -3.906 -24.196 -81.355  0.00  0.00      16   N  
ATOM   4778  CA  ARG B   8      -4.052 -23.470 -80.110  0.00  0.00      16   C  
ATOM   4779  C   ARG B   8      -3.344 -24.176 -78.946  0.00  0.00      16   C  
ATOM   4780  O   ARG B   8      -3.736 -25.251 -78.562  0.00  0.00      16   O  
ATOM   4781  CB  ARG B   8      -5.533 -23.198 -79.771  0.00  0.00      16   C  
ATOM   4782  CG  ARG B   8      -6.422 -24.447 -79.835  0.00  0.00      16   C  
ATOM   4783  CD  ARG B   8      -7.905 -24.166 -79.564  0.00  0.00      16   C  
ATOM   4784  NE  ARG B   8      -8.582 -23.864 -80.815  0.00  0.00      16   N  
ATOM   4785  CZ  ARG B   8      -9.049 -22.635 -81.150  0.00  0.00      16   C  
ATOM   4786  NH1 ARG B   8      -8.840 -21.535 -80.397  0.00  0.00      16   N1+
ATOM   4787  NH2 ARG B   8      -9.738 -22.484 -82.299  0.00  0.00      16   N  
HETATM 4788  N   PRO B   9      -2.416 -23.442 -78.230  0.00  0.00      16   N  
HETATM 4789  CA  PRO B   9      -2.239 -23.657 -76.806  0.00  0.00      16   C  
HETATM 4790  C   PRO B   9      -3.479 -23.191 -76.038  0.00  0.00      16   C  
HETATM 4791  O   PRO B   9      -3.840 -22.044 -76.100  0.00  0.00      16   O  
HETATM 4792  CB  PRO B   9      -1.023 -22.752 -76.513  0.00  0.00      16   C  
HETATM 4793  CG  PRO B   9      -0.304 -22.669 -77.873  0.00  0.00      16   C  
HETATM 4794  CD  PRO B   9      -1.467 -22.562 -78.874  0.00  0.00      16   C  
TER    4795      PRO B   9 
HETATM 4796  N   GLY B  10      -4.146 -24.141 -75.293  0.00  0.00      16   N  
HETATM 4797  CA  GLY B  10      -5.244 -23.753 -74.440  0.00  0.00      16   C  
HETATM 4798  C   GLY B  10      -4.787 -23.641 -72.990  0.00  0.00      16   C  
HETATM 4799  O   GLY B  10      -5.299 -24.282 -72.103  0.00  0.00      16   O  
HETATM 4800  NXT GLY B  10      -3.794 -22.735 -72.720  0.00  0.00      16   N  
HETATM 4801  N   PCA C   1      -6.196 -14.756 -67.344  0.00  0.00      16   N  
HETATM 4802  CA  PCA C   1      -6.617 -14.094 -68.631  0.00  0.00      16   C  
HETATM 4803  C   PCA C   1      -5.585 -14.398 -69.711  0.00  0.00      16   C  
HETATM 4804  O   PCA C   1      -5.168 -13.484 -70.384  0.00  0.00      16   O  
HETATM 4805  CB  PCA C   1      -6.662 -12.620 -68.183  0.00  0.00      16   C  
HETATM 4806  CG  PCA C   1      -5.437 -12.427 -67.274  0.00  0.00      16   C  
HETATM 4807  CD  PCA C   1      -5.295 -13.828 -66.725  0.00  0.00      16   C  
HETATM 4808  OE  PCA C   1      -4.509 -14.177 -65.876  0.00  0.00      16   O  
ATOM   4809  N   HIS C   2      -5.129 -15.672 -69.984  0.00  0.00      16   N  
ATOM   4810  CA  HIS C   2      -3.881 -16.256 -69.532  0.00  0.00      16   C  
ATOM   4811  C   HIS C   2      -3.214 -17.105 -70.626  0.00  0.00      16   C  
ATOM   4812  O   HIS C   2      -2.103 -17.560 -70.469  0.00  0.00      16   O  
ATOM   4813  CB  HIS C   2      -4.202 -17.217 -68.373  0.00  0.00      16   C  
ATOM   4814  CG  HIS C   2      -2.967 -17.868 -67.841  0.00  0.00      16   C  
ATOM   4815  CD2 HIS C   2      -2.025 -17.277 -67.003  0.00  0.00      16   C  
ATOM   4816  ND1 HIS C   2      -2.576 -19.127 -68.108  0.00  0.00      16   N  
ATOM   4817  CE1 HIS C   2      -1.430 -19.263 -67.421  0.00  0.00      16   C  
ATOM   4818  NE2 HIS C   2      -1.052 -18.166 -66.745  0.00  0.00      16   N  
ATOM   4819  N   TRP C   3      -4.034 -17.472 -71.677  0.00  0.00      16   N  
ATOM   4820  CA  TRP C   3      -3.704 -18.549 -72.605  0.00  0.00      16   C  
ATOM   4821  C   TRP C   3      -3.364 -17.987 -73.984  0.00  0.00      16   C  
ATOM   4822  O   TRP C   3      -3.011 -16.836 -74.092  0.00  0.00      16   O  
ATOM   4823  CB  TRP C   3      -4.880 -19.549 -72.640  0.00  0.00      16   C  
ATOM   4824  CG  TRP C   3      -5.099 -20.117 -71.267  0.00  0.00      16   C  
ATOM   4825  CD1 TRP C   3      -6.102 -19.783 -70.353  0.00  0.00      16   C  
ATOM   4826  CD2 TRP C   3      -4.324 -21.067 -70.605  0.00  0.00      16   C  
ATOM   4827  CE2 TRP C   3      -4.891 -21.191 -69.337  0.00  0.00      16   C  
ATOM   4828  CE3 TRP C   3      -3.211 -21.812 -70.985  0.00  0.00      16   C  
ATOM   4829  NE1 TRP C   3      -5.907 -20.433 -69.278  0.00  0.00      16   N  
ATOM   4830  CZ2 TRP C   3      -4.318 -22.021 -68.377  0.00  0.00      16   C  
ATOM   4831  CZ3 TRP C   3      -2.649 -22.667 -70.029  0.00  0.00      16   C  
ATOM   4832  CH2 TRP C   3      -3.172 -22.741 -68.731  0.00  0.00      16   C  
ATOM   4833  N   SER C   4      -3.446 -18.842 -75.063  0.00  0.00      16   N  
ATOM   4834  CA  SER C   4      -3.244 -18.349 -76.411  0.00  0.00      16   C  
ATOM   4835  C   SER C   4      -3.809 -19.335 -77.430  0.00  0.00      16   C  
ATOM   4836  O   SER C   4      -3.836 -20.519 -77.198  0.00  0.00      16   O  
ATOM   4837  CB  SER C   4      -1.778 -18.031 -76.750  0.00  0.00      16   C  
ATOM   4838  OG  SER C   4      -1.031 -19.217 -76.728  0.00  0.00      16   O  
ATOM   4839  N   TYR C   5      -4.235 -18.753 -78.608  0.00  0.00      16   N  
ATOM   4840  CA  TYR C   5      -4.595 -19.549 -79.752  0.00  0.00      16   C  
ATOM   4841  C   TYR C   5      -4.568 -18.649 -80.985  0.00  0.00      16   C  
ATOM   4842  O   TYR C   5      -5.100 -17.566 -80.976  0.00  0.00      16   O  
ATOM   4843  CB  TYR C   5      -5.978 -20.215 -79.629  0.00  0.00      16   C  
ATOM   4844  CG  TYR C   5      -6.227 -21.077 -80.847  0.00  0.00      16   C  
ATOM   4845  CD1 TYR C   5      -6.949 -20.596 -81.944  0.00  0.00      16   C  
ATOM   4846  CD2 TYR C   5      -5.703 -22.372 -80.915  0.00  0.00      16   C  
ATOM   4847  CE1 TYR C   5      -7.120 -21.386 -83.082  0.00  0.00      16   C  
ATOM   4848  CE2 TYR C   5      -5.887 -23.156 -82.054  0.00  0.00      16   C  
ATOM   4849  CZ  TYR C   5      -6.591 -22.676 -83.160  0.00  0.00      16   C  
ATOM   4850  OH  TYR C   5      -6.749 -23.440 -84.275  0.00  0.00      16   O  
ATOM   4851  N   TRP C   6      -3.969 -19.168 -82.109  0.00  0.00      16   N  
ATOM   4852  CA  TRP C   6      -4.085 -18.496 -83.387  0.00  0.00      16   C  
ATOM   4853  C   TRP C   6      -3.332 -17.166 -83.407  0.00  0.00      16   C  
ATOM   4854  O   TRP C   6      -2.141 -17.134 -83.206  0.00  0.00      16   O  
ATOM   4855  CB  TRP C   6      -3.591 -19.455 -84.480  0.00  0.00      16   C  
ATOM   4856  CG  TRP C   6      -3.683 -18.842 -85.846  0.00  0.00      16   C  
ATOM   4857  CD1 TRP C   6      -4.828 -18.695 -86.633  0.00  0.00      16   C  
ATOM   4858  CD2 TRP C   6      -2.661 -18.303 -86.625  0.00  0.00      16   C  
ATOM   4859  CE2 TRP C   6      -3.272 -17.882 -87.805  0.00  0.00      16   C  
ATOM   4860  CE3 TRP C   6      -1.295 -18.146 -86.413  0.00  0.00      16   C  
ATOM   4861  NE1 TRP C   6      -4.512 -18.142 -87.732  0.00  0.00      16   N  
ATOM   4862  CZ2 TRP C   6      -2.534 -17.283 -88.821  0.00  0.00      16   C  
ATOM   4863  CZ3 TRP C   6      -0.549 -17.544 -87.432  0.00  0.00      16   C  
ATOM   4864  CH2 TRP C   6      -1.160 -17.119 -88.619  0.00  0.00      16   C  
ATOM   4865  N   LEU C   7      -4.097 -16.053 -83.698  0.00  0.00      16   N  
ATOM   4866  CA  LEU C   7      -3.525 -14.722 -83.821  0.00  0.00      16   C  
ATOM   4867  C   LEU C   7      -3.638 -13.916 -82.526  0.00  0.00      16   C  
ATOM   4868  O   LEU C   7      -3.478 -12.718 -82.566  0.00  0.00      16   O  
ATOM   4869  CB  LEU C   7      -4.159 -13.989 -85.024  0.00  0.00      16   C  
ATOM   4870  CG  LEU C   7      -3.586 -14.406 -86.392  0.00  0.00      16   C  
ATOM   4871  CD1 LEU C   7      -4.517 -13.945 -87.531  0.00  0.00      16   C  
ATOM   4872  CD2 LEU C   7      -2.180 -13.820 -86.621  0.00  0.00      16   C  
ATOM   4873  N   ARG C   8      -3.906 -14.596 -81.355  0.00  0.00      16   N  
ATOM   4874  CA  ARG C   8      -4.052 -13.870 -80.110  0.00  0.00      16   C  
ATOM   4875  C   ARG C   8      -3.344 -14.576 -78.946  0.00  0.00      16   C  
ATOM   4876  O   ARG C   8      -3.736 -15.651 -78.562  0.00  0.00      16   O  
ATOM   4877  CB  ARG C   8      -5.533 -13.598 -79.771  0.00  0.00      16   C  
ATOM   4878  CG  ARG C   8      -6.422 -14.847 -79.835  0.00  0.00      16   C  
ATOM   4879  CD  ARG C   8      -7.905 -14.566 -79.564  0.00  0.00      16   C  
ATOM   4880  NE  ARG C   8      -8.582 -14.264 -80.815  0.00  0.00      16   N  
ATOM   4881  CZ  ARG C   8      -9.049 -13.035 -81.150  0.00  0.00      16   C  
ATOM   4882  NH1 ARG C   8      -8.840 -11.935 -80.397  0.00  0.00      16   N1+
ATOM   4883  NH2 ARG C   8      -9.740 -12.884 -82.299  0.00  0.00      16   N  
HETATM 4884  N   PRO C   9      -2.418 -13.842 -78.230  0.00  0.00      16   N  
HETATM 4885  CA  PRO C   9      -2.239 -14.057 -76.806  0.00  0.00      16   C  
HETATM 4886  C   PRO C   9      -3.480 -13.591 -76.038  0.00  0.00      16   C  
HETATM 4887  O   PRO C   9      -3.840 -12.444 -76.100  0.00  0.00      16   O  
HETATM 4888  CB  PRO C   9      -1.023 -13.152 -76.513  0.00  0.00      16   C  
HETATM 4889  CG  PRO C   9      -0.305 -13.069 -77.873  0.00  0.00      16   C  
HETATM 4890  CD  PRO C   9      -1.467 -12.962 -78.874  0.00  0.00      16   C  
TER    4891      PRO C   9 
HETATM 4892  N   GLY C  10      -4.146 -14.541 -75.293  0.00  0.00      16   N  
HETATM 4893  CA  GLY C  10      -5.244 -14.153 -74.440  0.00  0.00      16   C  
HETATM 4894  C   GLY C  10      -4.787 -14.041 -72.990  0.00  0.00      16   C  
HETATM 4895  O   GLY C  10      -5.299 -14.682 -72.103  0.00  0.00      16   O  
HETATM 4896  NXT GLY C  10      -3.794 -13.135 -72.720  0.00  0.00      16   N  
HETATM 4897  N   PCA D   1      -6.196  -5.156 -67.344  0.00  0.00      16   N  
HETATM 4898  CA  PCA D   1      -6.617  -4.494 -68.631  0.00  0.00      16   C  
HETATM 4899  C   PCA D   1      -5.586  -4.798 -69.712  0.00  0.00      16   C  
HETATM 4900  O   PCA D   1      -5.169  -3.884 -70.385  0.00  0.00      16   O  
HETATM 4901  CB  PCA D   1      -6.662  -3.020 -68.183  0.00  0.00      16   C  
HETATM 4902  CG  PCA D   1      -5.437  -2.827 -67.274  0.00  0.00      16   C  
HETATM 4903  CD  PCA D   1      -5.295  -4.228 -66.725  0.00  0.00      16   C  
HETATM 4904  OE  PCA D   1      -4.510  -4.577 -65.876  0.00  0.00      16   O  
ATOM   4905  N   HIS D   2      -5.129  -6.072 -69.984  0.00  0.00      16   N  
ATOM   4906  CA  HIS D   2      -3.881  -6.656 -69.532  0.00  0.00      16   C  
ATOM   4907  C   HIS D   2      -3.215  -7.505 -70.627  0.00  0.00      16   C  
ATOM   4908  O   HIS D   2      -2.103  -7.960 -70.469  0.00  0.00      16   O  
ATOM   4909  CB  HIS D   2      -4.202  -7.617 -68.373  0.00  0.00      16   C  
ATOM   4910  CG  HIS D   2      -2.968  -8.268 -67.841  0.00  0.00      16   C  
ATOM   4911  CD2 HIS D   2      -2.025  -7.677 -67.003  0.00  0.00      16   C  
ATOM   4912  ND1 HIS D   2      -2.576  -9.527 -68.108  0.00  0.00      16   N  
ATOM   4913  CE1 HIS D   2      -1.430  -9.663 -67.421  0.00  0.00      16   C  
ATOM   4914  NE2 HIS D   2      -1.053  -8.566 -66.745  0.00  0.00      16   N  
ATOM   4915  N   TRP D   3      -4.034  -7.872 -71.677  0.00  0.00      16   N  
ATOM   4916  CA  TRP D   3      -3.704  -8.949 -72.605  0.00  0.00      16   C  
ATOM   4917  C   TRP D   3      -3.364  -8.387 -73.984  0.00  0.00      16   C  
ATOM   4918  O   TRP D   3      -3.011  -7.236 -74.092  0.00  0.00      16   O  
ATOM   4919  CB  TRP D   3      -4.881  -9.949 -72.640  0.00  0.00      16   C  
ATOM   4920  CG  TRP D   3      -5.100 -10.517 -71.268  0.00  0.00      16   C  
ATOM   4921  CD1 TRP D   3      -6.102 -10.183 -70.353  0.00  0.00      16   C  
ATOM   4922  CD2 TRP D   3      -4.325 -11.467 -70.605  0.00  0.00      16   C  
ATOM   4923  CE2 TRP D   3      -4.891 -11.591 -69.337  0.00  0.00      16   C  
ATOM   4924  CE3 TRP D   3      -3.211 -12.212 -70.985  0.00  0.00      16   C  
ATOM   4925  NE1 TRP D   3      -5.907 -10.833 -69.278  0.00  0.00      16   N  
ATOM   4926  CZ2 TRP D   3      -4.319 -12.421 -68.377  0.00  0.00      16   C  
ATOM   4927  CZ3 TRP D   3      -2.650 -13.067 -70.029  0.00  0.00      16   C  
ATOM   4928  CH2 TRP D   3      -3.172 -13.141 -68.731  0.00  0.00      16   C  
ATOM   4929  N   SER D   4      -3.446  -9.242 -75.063  0.00  0.00      16   N  
ATOM   4930  CA  SER D   4      -3.244  -8.749 -76.411  0.00  0.00      16   C  
ATOM   4931  C   SER D   4      -3.809  -9.735 -77.430  0.00  0.00      16   C  
ATOM   4932  O   SER D   4      -3.836 -10.919 -77.198  0.00  0.00      16   O  
ATOM   4933  CB  SER D   4      -1.778  -8.431 -76.750  0.00  0.00      16   C  
ATOM   4934  OG  SER D   4      -1.032  -9.617 -76.728  0.00  0.00      16   O  
ATOM   4935  N   TYR D   5      -4.236  -9.153 -78.608  0.00  0.00      16   N  
ATOM   4936  CA  TYR D   5      -4.595  -9.949 -79.752  0.00  0.00      16   C  
ATOM   4937  C   TYR D   5      -4.569  -9.049 -80.985  0.00  0.00      16   C  
ATOM   4938  O   TYR D   5      -5.100  -7.966 -80.976  0.00  0.00      16   O  
ATOM   4939  CB  TYR D   5      -5.979 -10.615 -79.629  0.00  0.00      16   C  
ATOM   4940  CG  TYR D   5      -6.227 -11.477 -80.847  0.00  0.00      16   C  
ATOM   4941  CD1 TYR D   5      -6.949 -10.996 -81.945  0.00  0.00      16   C  
ATOM   4942  CD2 TYR D   5      -5.703 -12.772 -80.915  0.00  0.00      16   C  
ATOM   4943  CE1 TYR D   5      -7.121 -11.786 -83.082  0.00  0.00      16   C  
ATOM   4944  CE2 TYR D   5      -5.887 -13.556 -82.054  0.00  0.00      16   C  
ATOM   4945  CZ  TYR D   5      -6.592 -13.076 -83.161  0.00  0.00      16   C  
ATOM   4946  OH  TYR D   5      -6.749 -13.840 -84.275  0.00  0.00      16   O  
ATOM   4947  N   TRP D   6      -3.969  -9.568 -82.109  0.00  0.00      16   N  
ATOM   4948  CA  TRP D   6      -4.086  -8.896 -83.388  0.00  0.00      16   C  
ATOM   4949  C   TRP D   6      -3.332  -7.566 -83.407  0.00  0.00      16   C  
ATOM   4950  O   TRP D   6      -2.141  -7.534 -83.206  0.00  0.00      16   O  
ATOM   4951  CB  TRP D   6      -3.592  -9.855 -84.481  0.00  0.00      16   C  
ATOM   4952  CG  TRP D   6      -3.683  -9.242 -85.846  0.00  0.00      16   C  
ATOM   4953  CD1 TRP D   6      -4.828  -9.095 -86.633  0.00  0.00      16   C  
ATOM   4954  CD2 TRP D   6      -2.662  -8.703 -86.625  0.00  0.00      16   C  
ATOM   4955  CE2 TRP D   6      -3.274  -8.282 -87.805  0.00  0.00      16   C  
ATOM   4956  CE3 TRP D   6      -1.296  -8.546 -86.414  0.00  0.00      16   C  
ATOM   4957  NE1 TRP D   6      -4.512  -8.542 -87.732  0.00  0.00      16   N  
ATOM   4958  CZ2 TRP D   6      -2.534  -7.683 -88.821  0.00  0.00      16   C  
ATOM   4959  CZ3 TRP D   6      -0.550  -7.944 -87.432  0.00  0.00      16   C  
ATOM   4960  CH2 TRP D   6      -1.160  -7.519 -88.619  0.00  0.00      16   C  
ATOM   4961  N   LEU D   7      -4.098  -6.453 -83.698  0.00  0.00      16   N  
ATOM   4962  CA  LEU D   7      -3.526  -5.122 -83.821  0.00  0.00      16   C  
ATOM   4963  C   LEU D   7      -3.638  -4.316 -82.526  0.00  0.00      16   C  
ATOM   4964  O   LEU D   7      -3.478  -3.118 -82.566  0.00  0.00      16   O  
ATOM   4965  CB  LEU D   7      -4.159  -4.389 -85.024  0.00  0.00      16   C  
ATOM   4966  CG  LEU D   7      -3.586  -4.806 -86.393  0.00  0.00      16   C  
ATOM   4967  CD1 LEU D   7      -4.518  -4.345 -87.531  0.00  0.00      16   C  
ATOM   4968  CD2 LEU D   7      -2.180  -4.220 -86.621  0.00  0.00      16   C  
ATOM   4969  N   ARG D   8      -3.907  -4.996 -81.355  0.00  0.00      16   N  
ATOM   4970  CA  ARG D   8      -4.053  -4.270 -80.110  0.00  0.00      16   C  
ATOM   4971  C   ARG D   8      -3.345  -4.976 -78.947  0.00  0.00      16   C
[truncated: 1,120,217 more chars]
